# Supplementary material for: Unveil of the role of fungal taxa in iron(III) reduction in paddy soil
Source: Front Microbiol. 2024 Jan 24;14:1334051. doi: 10.3389/fmicb.2023.1334051 (PMC10848163; doi:10.3389/fmicb.2023.1334051)
Supplement: Supplementary file 1 [file Table_1.XLSX]

## Sheet: Table S1
Table S1. Information of genome retrieved from NCBI database.
Genome	GenBank assembly accession	Sequencing method	Reference
Chaetomium_globosum_148.51	GCA_000143365.1	Illumina PE250	Ma, R., Huang, H., Bai, Y., Luo, H., Fan, Y., & Yao, B. (2018). Insight into the cold adaptation and hemicellulose utilization of Cladosporium neopsychrotolerans from genome analysis and biochemical characterization. Scientific Reports, 8(1), 6075.
Meyerozyma_guilliermondii	GCA_000149425.1	Illumina PE250	Ma, R., Huang, H., Bai, Y., Luo, H., Fan, Y., & Yao, B. (2018). Insight into the cold adaptation and hemicellulose utilization of Cladosporium neopsychrotolerans from genome analysis and biochemical characterization. Scientific Reports, 8(1), 6075.
Sphaerulina_populicola_P02.02b	GCA_000291705.1	454 GS FLX Titanium	N.A.
Mycosphaerella_sp_Ston1	GCA_000504405.2	Illumina HiSeq	N.A.
Leucosporidium_creatinivorum_2	GCA_001600635.1	HiSeq 2500	N.A.
Coniochaeta_ligniaria_NRRL_30616	GCA_001879275.1	Illumina	N.A.
Penicillium_subrubescens	GCA_001908125.1	Illumina HiSeq	N.A.
Leucosporidium_creatinivorum_032	GCA_002105055.1	PacBio	N.A.
Gaeumannomyces_sp_JS_464	GCA_002197995.1	PacBio	N.A.
Coniochaeta_hoffmannii	GCA_002798055.1	IonTorrent	N.A.
Cladosporium_cladosporioides	GCA_002901145.1	PacBio	N.A.
Leucosporidium_scottii	GCA_003054985.1	Illumina HiSeq	N.A.
Stemphylium_lycopersici	GCA_003268315.1	Illumina HiSeq	N.A.
Coprinus_comatus	GCA_003316025.1	Illumina HiSeq	Frings, R. A., Maciá-Vicente, J. G., Buße, S., Čmoková, A., Kellner, H., Hofrichter, M., & Hennicke, F. (2020). Multilocus phylogeny-and fruiting feature-assisted delimitation of European Cyclocybe aegerita from a new Asian species complex and related species. Mycological progress, 19, 1001-1016.
Coniochaeta_pulveracea	GCA_003635345.1	PacBio	Yang, Y., Liu, X., Cai, J., Chen, Y., Li, B., Guo, Z., & Huang, G. (2019). Genomic characteristics and comparative genomics analysis of the endophytic fungus Sarocladium brachiariae. BMC genomics, 20(1), 1-20.
Stemphylium_vesicarium	GCA_004380135.1	Illumina MiSeq	N.A.
Podospora_anserina_3	GCA_005222925.1	Illumina HiSeq	Kudryavtseva, O. A., Safina, K. R., Vakhrusheva, O. A., Logacheva, M. D., Penin, A. A., Neretina, T. V., ... & Kondrashov, A. S. (2019). Genetics of adaptation of the ascomycetous fungus Podospora anserina to submerged cultivation. Genome biology and evolution, 11(10), 2807-2817.
Coniochaeta prunicola	GCA_007388105.1	Illumina HiSeq	N.A.
Coniochaeta-sp-IL0111	GCA_007388115.1	Illumina HiSeq	N.A.
Coniochaeta-sp-YLH0009	GCA_007388125.1	Illumina HiSeq	N.A.
Coniochaeta-sp-N-1642	GCA_007388135.1	Illumina HiSeq	N.A.
Coniochaeta-sp-AEA-9054	GCA_007388145.1	Illumina HiSeq	N.A.
Coniochaeta-sp-AEA-9055	GCA_007388195.1	Illumina HiSeq	N.A.
Stemphylium_vesicarium_ASM827158v1	GCA_008271615.1	Illumina MiSeq	N.A.
Coniochaeta_sp_2T2	GCA_009194965.1	PacBio	Mondo, S. J., Jiménez, D. J., Hector, R. E., Lipzen, A., Yan, M., LaButti, K., ... & Nichols, N. N. (2019). Genome expansion by allopolyploidization in the fungal strain Coniochaeta 2T2. 1 and its exceptional lignocellulolytic machinery. Biotechnology for biofuels, 12(1), 1-18.
Chaetomium_thermophilum_dissitum	GCA_011800035.1	IlluminaMiSeq	Chovanová, K., Böhmer, M., Poljovka, A., Budiš, J., Harichová, J., Szemeš, T., & Zámocký, M. (2020). Parallel molecular evolution of catalases and superoxide dismutases—Focus on thermophilic fungal genomes. Antioxidants, 9(11), 1047.
Aspergillus_fischeri_NRRL_4585	GCA_014250575.1	NextSeq 500 v2	Barber, A. E., Riedel, J., Sae-Ong, T., Kang, K., Brabetz, W., Panagiotou, G., ... & Kurzai, O. (2020). Effects of agricultural fungicide use on Aspergillus fumigatus abundance, antifungal susceptibility, and population structure. MBio, 11(6), 10-1128.
Alternaria-alternata-27	GCA_014751505.1	Nanopore	Gai, Y., Ma, H., Chen, Y., Li, L., Cao, Y., Wang, M., ... & Li, H. (2021). Chromosome-scale genome sequence of Alternaria alternata causing Alternaria brown spot of citrus. Molecular Plant-Microbe Interactions, 34(7), 726-732.
Nigrospora_oryzae	GCA_016758845.1	PacBio	N.A.
Coprinopsis_cinerea_AmutBmut1	GCA_016772295.1	Nanopore	Xie, Y., Zhong, Y., Chang, J., & Kwan, H. S. (2021). Chromosome-level de novo assembly of Coprinopsis cinerea A43mut B43mut pab1-1# 326 and genetic variant identification of mutants using Nanopore MinION sequencing. Fungal Genetics and Biology, 146, 103485.
Leucosporidium_creatinivorum_3	GCA_017654915.1	Illumina HiSeq	Baeza, M., Zúñiga, S., Peragallo, V., Barahona, S., Alcaino, J., & Cifuentes, V. (2021). Identification of stress-related genes and a comparative analysis of the amino acid compositions of translated coding sequences based on draft genome sequences of Antarctic yeasts. Frontiers in microbiology, 12, 623171.
Leucosporidium_yakuticum_2	GCA_019775505.1	Illumina NovaSeq 6000	Parker, C. W., Teixeira, M. D. M., Singh, N. K., Raja, H. A., Cank, K. B., Spigolon, G., ... & Venkateswaran, K. (2022). Genomic characterization of Parengyodontium torokii sp. nov., a biofilm-forming fungus isolated from Mars 2020 assembly facility. Journal of Fungi, 8(1), 66.
Leucosporidium_yakuticum_N4	GCA_019828615.1	Illumina NovaSeq 6000	Parker, C. W., Teixeira, M. D. M., Singh, N. K., Raja, H. A., Cank, K. B., Spigolon, G., ... & Venkateswaran, K. (2022). Genomic characterization of Parengyodontium torokii sp. nov., a biofilm-forming fungus isolated from Mars 2020 assembly facility. Journal of Fungi, 8(1), 66.
Leucosporidium_yakuticum_3	GCA_019828645.1	Illumina NovaSeq 6000	Parker, C. W., Teixeira, M. D. M., Singh, N. K., Raja, H. A., Cank, K. B., Spigolon, G., ... & Venkateswaran, K. (2022). Genomic characterization of Parengyodontium torokii sp. nov., a biofilm-forming fungus isolated from Mars 2020 assembly facility. Journal of Fungi, 8(1), 66.
Alternaria_alternata_03	GCA_020085065.1	Nanopore	Huang, K., Tang, J., Zou, Y., Sun, X., Lan, J., Wang, W., ... & Liu, J. (2021). Whole genome sequence of Alternaria alternata, the causal agent of black spot of kiwifruit. Frontiers in microbiology, 12, 713462.
Chaetomium_globosum	GCA_020726465.1	PacBio	Mesny, F., Miyauchi, S., Thiergart, T., Pickel, B., Atanasova, L., Karlsson, M., ... & Hacquard, S. (2021). Genetic determinants of endophytism in the Arabidopsis root mycobiome. Nature communications, 12(1), 7227.
Chaetomiumsp_MPI_SDFR_0129	GCA_020726465.1	PacBio	Mesny, F., Miyauchi, S., Thiergart, T., Pickel, B., Atanasova, L., Karlsson, M., ... & Hacquard, S. (2021). Genetic determinants of endophytism in the Arabidopsis root mycobiome. Nature communications, 12(1), 7227.
Chaetomium_sp_MPI_CAGE	GCA_020736525.1	PacBio	Mesny, F., Miyauchi, S., Thiergart, T., Pickel, B., Atanasova, L., Karlsson, M., ... & Hacquard, S. (2021). Genetic determinants of endophytism in the Arabidopsis root mycobiome. Nature communications, 12(1), 7227.
Coprinopsis-sp-MPI	GCA_020736565.1	PacBio	Mesny, F., Miyauchi, S., Thiergart, T., Pickel, B., Atanasova, L., Karlsson, M., ... & Hacquard, S. (2021). Genetic determinants of endophytism in the Arabidopsis root mycobiome. Nature communications, 12(1), 7227.
Fusarium_solani_1	GCA_020744495.1	PacBio	Mesny, F., Miyauchi, S., Thiergart, T., Pickel, B., Atanasova, L., Karlsson, M., ... & Hacquard, S. (2021). Genetic determinants of endophytism in the Arabidopsis root mycobiome. Nature communications, 12(1), 7227.
Cladosporium_tenuissimum	GCA_021018855.1	PacBio	Álvarez-Barragán, J., Domínguez-Malfavón, L., Vargas-Suárez, M., González-Hernández, R., Aguilar-Osorio, G., & Loza-Tavera, H. (2016). Biodegradative activities of selected environmental fungi on a polyester polyurethane varnish and polyether polyurethane foams. Applied and environmental microbiology, 82(17), 5225-5235.
Penicillium_oxalicum	GCA_021133555.1	Nanopore	Pham, H. M., Le, D. T., Le, L. T., Chu, P. T. M., Tran, L. H., Pham, T. T., ... & Chu, H. H. (2023). A highly quality genome sequence of Penicillium oxalicum species isolated from the root of Ixora chinensis in Vietnam. G3, 13(2), jkac300.
Sphaerulina_vaccinii	GCA_022570795.1	PacBio	N.A.
Chaetomium_cochliodes	GCA_023383405.1	PacBio	Zhao, P., Liu, H., Wu, Q., Meng, Q., Qu, K., Yin, X., ... & Zhang, L. (2022). Investigation of chetomin as a lead compound and its biosynthetic pathway. Applied Microbiology and Biotechnology, 106(8), 3093-3102.
Fusarium_solani_2	GCA_023522795.1	PacBio	Zhao, P., Liu, H., Wu, Q., Meng, Q., Qu, K., Yin, X., ... & Zhang, L. (2022). Investigation of chetomin as a lead compound and its biosynthetic pathway. Applied Microbiology and Biotechnology, 106(8), 3093-3102.
Coprinopsis-strossmayeri	GCA_900156845.1	Illumina HiSeq	N.A.

## Sheet: Table S2
Table S2 Active ASV sequences were detected in the incubation with cellulose, glucose, lactate and acetate.
>#Coprinopsis_kubickae
AACGCACCTTGCGCTCCTTGGTATTCCGAGGAGCATGCCTGTTTGAGTGTCATTAAATTCTCAACCTCACCCATTTTGTCATGAAATGGTCTGTGTAGGCTTGGATGTGGAGGCTTTGCAGGTCCGCTCTTTTGTGGTCTGCTCCTCTGAAATGCATTAGTGGGTTCCGCCCCTAAATCTATTGGTGTGATAATTATCTACGCCATGGA
>#Mycosphaerella_unidentified
AACGCACATTGCGCCCTCTGGTATTCCGGAGGGCATGCCTGTTCGAGCGTCATTTCACCACTCAAGCCTGGCTTGGTGTTGGGCGCCGCGGTGTTCCGCGCGCCTCAAAGTCTCCGGCTGAGCTGTCCGTCTCCAAGCGTTGTGATTTCATTAATCGCTTCGGGGTGCGGGCGGCCGCGGCCGTTAAATCTTTCACAAGGTTGACCTCG
>#Pyrenochaetopsis_leptospora
AACGCACATTGCGCCCCTTGGTATTCCATGGGGCATGCCTGTTCGAGCGTCATTTTGTACCCTCAAGCACTGCTTGGTGTTGGGCGTTTGTCCTGCAAAGGACTCGCCTGAAAGCGATTGGCGGCCAACGTACTGGTGGTAGAGCGCAGCACAATTTGCGTCTCTCCCCTCTGCGTCGGCGTCCATGAAGCCTTTTTTCAACGTTTGAC
>#Fusarium_solani
AACGCACATTGCGCCCGCCAGTATTCTGGCGGGCATGCCTGTTCGAGCGTCATTACAACCCTCAGGCCCCCGGGCCTGGCGTTGGGGATCGGCGAGGCGCCCCCCGTGGGCACACGCCGTCCCCCAAATACAGTGGCGGTCCCGCCGCAGCTTCCATTGCGTAGTAGCTAACACCTCGCAACTGGAGAGCGGCGCGGCCATGCCGTAAA
>#Penicillium_oxalicum
AACGCACATTGCGCCCCCTGGTATTCCGGGGGGCATGCCTGTCCGAGCGTCATTGCTGCCCTCAAGCACGGCTTGTGTGTTGGGCTCTCGCCCCCCGCTTCCGGGGGGCGGGCCCGAAAGGCAGCGGCGGCACCGCGTCCGGTCCTCGAGCGTATGGGGCTTCGTCACCCGCTCTGTAGGCCCGGCCGGCGCCCGCCGGCGAACACCAT
>#Aspergillus_penicillioides
AACGCACATTGCGCCCCCTGGTATTCCGGGGGGCATGCCTGTCCGAGCGTCATTGCTGCCCTCAAGCACGGCTTGTGTGTTGGGCCCCCGTCCCCCTCCCAGGAAGGGGACGGGCCCGAAAGGCAGCGGCGGCACCGTGTCCGGTCCTCGAGCGTATGGGAAGCAACTTTTTTGTCACCCGCTCCTGTAGGTCCGGCCGGCGGCCTGCC
>#Coniochaetaceae_unidentified
AACGCACATTGCGCCCGCTAGTACTCTAGCGGGCATGCCTGTTCGAGCGTCATTTCAACCCTCAAGCCCTGCTTGGTGTTGGGGCCCTACGGCTGCCGTAGGCCCTGAAAGGGAGTGGCGGGCTCGCTACAACTCCGAGCGTAGTAATTCATTATCTCGCCATGGACGTTGCGGCGGCGCTCCTGCCGTTAAAGACCCCATCTTTAACC
>#Alternaria_alternata
AACGCACATTGCGCCCTTTGGTATTCCAAAGGGCATGCCTGTTCGAGCGTCATTTGTACCCTCAAGCTTTGCTTGGTGTTGGGCGTCTTGTCTCTAGCTTTGCTGGAGACTCGCCTTAAAGTAATTGGCAGCCGGCCTACTGGTTTCGGAGCGCAGCACAAGTCGCACTCTCTATCAGCAAAGGTCTAGCATCCATTAAGCCTTTTTTT
>#Aspergillus_unidentified
AACGCACATTGCGCCCCCTGGTATTCCGGGGGGCATGCCTGTCCGAGCGTCATTGCTGCCCTCAAGCACGGCTTGTGTGTTGGGCCCCGTCCCCTACCCCGGGGACGGGCCCGAAAGGCAGCGGCGGCACCGCGTCCGGTCCTCGAGCGTATGGGGCTTTGTCACCCGCTCTGTAGGCCCGGCCGGCGCCAGCCGACACCCAACTTTAT
>#Podospora_intestinacea
AACGCACATTGCGCCCGCGAGTATTCTCGCGGGCATGCCTGTTCGAGCGTCATTTCAACCATCAAGCCCCAGGCTTGTGTTGGAGTCCTGCGGCTGCCGCAGCCTCCCAAAATCAGTGGCGGGCTCGCTATCACACCGAGTGCAGTAGTTTACTCTTCGCTCAGGTTCGTGTGGCGGGTGCTAGCCGTGAAACCCCCTACTTCTAAAGG
>#Stemphylium_unidentified
AACGCACATTGCGCCCTTTGGTATTCCAAAGGGCATGCCTGTTCGAGCGTCATTTGTACCCTCAAGCTTTGCTTGGTGTTGGGCGTCTTTGTCTCTCACGAGACTCGCCTTAAAATGATTGGCAGCCGACCTACTGGTTTCGGAGCGCAGCACAATTCTTGCACTTTGAATCAGCCTTGGTTGAGCATCCATCAAGACCACATTTTCTT
>#Paracremonium_inflatum
AACGCACATTGCGCCCGCCAGTAAATCTGGCGGGCATGCCTGTTCGAGCGTCATTTCAACCCTCAAGCCCCCGGGCTTGGTGCTGGGGATCGGCCGTCACGGGCCGGCCCCGAAATCGAGTGGCGGTCTCGCTGCAGCCTCCTCTGCGTAGTAGCAACACCTCGCACTGGGACGCGGCGCGGCCACGCCGTAAAACCCCCGACTTCTGA
>#Gaeumannomyces_unidentified
AACGCACATTGCGCCCGCCGGTATTCCGGCGGGCATGCCTGTCCGAGCGTCATTTCACCACTCAAGCCCAGCTTGGTGTTGGGGCACCCGGCCGCCCGGCGGTCGGGGCCCCCAAGAACATCGGCGGTCTCGCTAGGACCCTGAACGCAGTAACTCGCGGTAAAACGCGCTTCGTTCGGCGGCTTCCCGGCGGGCTCCAGCCGCTAAAC
>#Microscypha_unidentified
AACGCACATTGCGCCCTGTGGTATTCCGCAGGGCATGCCTGTTCGAGCGTCAGTACAACACTCAAGCCTAGCTTGGTCTTGGGCCTCGCCGGAGACGGCGGGCCTTAAAATCAGTGGCGGCGCCTCTCGGGCCCTAAGCGTAGTAATACTCCTCGCTACAGGGACCCGGTGGACGCTGGCCAGCAACCCCCAACTTTCTAAGTTTGACC
>#Sordariales_unidentified
AACGCACATTGCGCCCGCTAGTATTCTGGCGGGCATGCCTGTCCGAGCGTCATTTCAACTATCAAGCCCTAGGCTTGCGTTGGGGATCTGCGGCTGCCGCAGCCCCCTAAATTCAGTGGCGGGCTCGTCGTCGTACCGAGTGTAGTAAATATCCTCGCTCAGGAAACGCGGTGGGTTCCGGCCGTTAAATGCCTAATTATCTAAGGTTG
>#Leucosporidiales_unidentified
AACGCACCTTGCGCTCCCTAGTATTCTGGGGAGCATGTCTGTTTGAGTGTCATGAACTCTTCAACCCACCAGTTTCTTGTAGACTGGCTGGTGTTTGGATTTTGAACGTTGCTGGTCTTCGGACGTAGCTCGTTCGTAATACATTAGCATCTCTAATTCGAATTCGGATTGACTCAGTGTAATAGACTATTCGCTGAGGACACTTTTAT
>#Chaetomiaceae_unidentified
AACGCACATTGCGCCCGCCAGTATTCTGGCGGGCATGCCTGTTCGAGCGTCATTTCAACCATCAAGCCCCCGGGCTTGTGTTGGGGACCTGCGGCTGCCCGCAGGCCCTGAAAACCAGTGGCGGGCTCGCTAGTCACACCGAGCGTAGTAGCATACATCTCGCTCAGGGCGTGCTGCGGGTTCCGGCCGTTAAACAGCCTCTGCGCTAC
>#Dothideomycetes_unidentified
AACGCATATTGCGCCCCTTGGTATTCCGAGGGGCATGCCTTTTCGAGCGTCATTACAACCGTCAAGCTCTGCTTGGTACTGGGCCTCCGTCCCCACGCGGGCGGGCCTCAAAGTCATCAGCGGCTGAGAGAACGGCGTTCTAGCGTAGTAGAAATTAACTCGCCAGGGACCGGCCTCGGGCAGCTGTCAAACCCGCGCCTCTGCGCGCA
>#Schizothecium_unidentified
AACGCACATTGCGCCCGCCAGTATTCTGGCGGGCATGCCTGTTCGAGCGTCATTTCAACCATCAAGCCCCTGCGCTTGTGTTGGAGCCCTGCGGCTGCCGCAGGCTCCCAAACCCAGTGGCGGGCTCGTCGTCGTACCGAGTGCAGTAAACTTACCACGCTCAGGGCACGCGACGGGTGACCGGCCGTAAAACCCCCCCCTTCTCAAGG
>#Schizothecium_unidentified1#
AACGCACATTGCGCCCGCTAGTATTCTGGCGGGCATGCCTGTTCGAGCGTCATTTCAACCATCAAGCCCCCGGCTTGCGTTGGAGCCCTGCGGCTGCCGCAGGCTCCCAAATCCAGTGGCGGGCTCGTCGTCGTACCGAGTGCAGTAAACATCCTCGCTCAGGGAACGCGTCGGGTTCTTGCCGTGAAACCCCCCCTACATCAAGGTTG
>#Mycosphaerella_harthensis
AACGCACATTGCGCCCTCTGGTATTCCGGAGGGCATGCCTGTTCGAGCGTCATTTCACCACTCAAGCCTGGCTTGGTATTGGGCGCCGCGGTGTTCCGCGCGCCTCAAAGTCTCCGGCTGAGCTGTCCGTCTCCAAGCGTTGTGATTTCATTAATCGCTTCGGAGTGCGGGTGGCCGCGGCCGTTAAATCTTTCACAAGGTTGACCTCG
>#Cladosporium_cladosporioides
AACGCACATTGCGCCCCCTGGTATTCCGGGGGGCATGCCTGTTCGAGCGTCATTTCACCACTCAAGCCTCGCTTGGTATTGGGCATCGCGGTCCGCCGCGTGCCTCAAATCGACCGGCTGGGTCTTCTGTCCCCTAAGCGTTGTGGAAACTATTCGCTAAAGGGTGTTCGGGAGGCTACGCCGTAAAACAACCCCATTTCTAAGGTTGA
>#Nigrospora_oryzae
AACGCACATTGCGCCCATTAGTATTCTAGTGGGCATGCCTGTTCGAGCGTCATTTCAACCCCTAAGCACAGCTTATTGTTGGGACTCTACGGCTTCGTAGTTCCCCAAAGACATTGGCGGAGTGGCAGCAGTCCTCTGAGCGTAGTAATTCTTTATCTCGCTTTTGTTAGGCGCTGCCCCCCCGGCCGTAAAACCCCCAATTTTTTCTG
>#Paracremonium_unidentified
AACGCACATTGCGCCCGCTAGTATTCTGGCGGGCATGCCTGTTCGAGCGTCATTTCAACCCTCAAGCCCCCGGGCTTGGTGCTGGGGATCGGCCGTCACGGGCCGGCCCCGAAATCGAGTGGCGGTCTCGCTGTAGCCTCCTCTGCGTAGTAGCAACACCTCGCACTGGAACGCGGCGCGGCCACGCCGTAAAACCCCCAACTTCTGAA
>#Cladosporium_unidentified
AACGCACATTGCGCCCCCTGGTATTCCGGGGGGCATGCCTGTTCGAGCGTCATTTCACCACTCAAGCCTCGCTTGGTATTGGGCAACGCGGTCCGCCGCGTGCCTCAAATCGACCGGCTGGGTCTTCTGTCCCCTAAGCGTTGTGGAAACTATTCGCTAAAGGGTGCTCGGGAGGCTACGCCGTAAAACAAACCCATTTCTAAGGTTGA
>#Agaricales_unidentified
AACGCACCTTGCGCTCCTTGGTATTCCGAGGAGCATGCCTGTTTGAGTGTCATTAAATTCTCAATCCCTTATGATTTATTTTCATATTGGACTTGGATCTGGGAGCGTGCAGGCTTCTCTTTTGAAGTCTGCTCTCCTTAAATGCATTAGTCGGACTTGTTGCTTGACGGCGTTGGCGTGATAATTATCTATGCCCACTTCGTCTCGCG
>#Meyerozyma_guilliermondii
AACGCACATTGCGCCCTCTGGTATTCCAGAGGGCATGCCTGTTTGAGCGTCATTTCTCTCTCAAACCCCCGGGTTTGGTATTGAGTGATACTCTTAGTCGGACTAGGCGTTTGCTTGAAAAGTATTGGCATGGGTAGTACTAGATAGTGCTGTCGACCTCTCAATGTATTAGGTTTATCCAACTCGTTGAATGGTGTGGCGGGATATTT
>#Hypholoma_subericaeum
AACGCACCTTGCGCTCCTTGGTATTCCGAGGAGCATGCCTGTTTGAGTGTCATTAAATTCTCAACCTTTGTCAACTTTTTTGGTTGACAAATGGCTTGGATGTGGGGGTTTGCAGGTTTCTATTTTGAAATCAGCTCCTCTGAAATGTATTAGCTGGTTGCCTTGTGTATACCTGTCTATTGGTGTGATAATTATCTACGCCATTGACT
>#Chaetomium_grande
AACGCACATTGCGCCCGCCAGTATTCTGGCGGGCATGCCTGTTCGAGCGTCATTTCAACCATCAAGCCCCCGGCTTGTGTTGGGGACCTGCGGCTGCCCGCAGGCCCTGAAAACCAGTGGCGGGCTCGCTGTCACACCGAGCGTAGTAGTATTATCTCGCTCAGGGCGTGCTGCGGGTTCCGGCCGTTAAAAAGCCTTCATAACCCAAG
>#Cistella_unidentified
AACGCACATTGCGCCCCTTGGTATTCCGGGGGGCATGCCTGTTCGAGCGTCATTATAACCCTCAAGCCTAGCTTGGTGTTGGAGCATGCTACCTAGCAGCTCTTAAAATCAGTGGCAGTGCCCTCTGGCTCTAAGCGTAGTAACTTTTCTCGCTATGGAACCCAGAGGGACCGCGCCAGAACCCCCAACTTCTAATGATTGACCTCGGA

## Sheet: Table S3
Table S3 Sequences of ITS2 were extracted from the genomes retrieved from NCBI database
>10Aspergillus_fischeri_NRRL_4585.ITS2.fasta
CTGCCCTCAAGCACGGCTTGTGTGTTGGGCCCCCGTCCCCTCTCCCGGGGACGGGCCCGAAAGGCAGCGGCGGCACCGCGTCCGGTCCTCGAGCGTATGGGGCTTTGTCACCCGCTCTGTAGGCCCGGCCGGCGCCAGCCGACACCCAACTTTATTTCTAA
>277Penicillium_oxalicum_2.ITS2.fasta
CTGCCCTCAAGCACGGCTTGTGTGTTGGGCTCTCGCCCCCCGCTTCCGGGGGGCGGGCCCGAAAGGCAGCGGCGGCACCGCGTCCGGTCCTCGAGCGTATGGGGCTTCGTCACCCGCTCTGTAGGCCCGGCCGGCGCCCGCCGGCGAACACCATCAATCTTAACCA
>279Penicillium_subrubescens.ITS2.fasta
CTGCCCTCAAGCACGGCTTGTGTGTTGGGCCCCGCCCCCCGGTTCCGGGGGGCGGACCCGAAAGGCAGCGGCGGCACCGCGTCCGGTCCTCGAGCGTATGGGGCTTCGTCACCCGCTCTGTAGGCCCGGCCGGCGCCCGCCGGCGACCCCCAATCAATCTATCCA
>14Chaetomium_cochliodes.ITS2.fasta
CAACCATCAAGCCCCGGGCTTGTGTTGGGGACCTGCGGCTGCCGCAGGCCCTGAAAAGCAGTGGCGGGCTCGCTGTCACACCGAGCGTAGTAGCATACATCTCGCTCTGGGCGTGCTGCGGGTTCCGGCCGTTAAACCACCT
>20Chaetomium_sp_MPI_CAGE.ITS2.fasta
CAACCATCAAGCCCCCGGCTTGTGTTGGGGACCTGCGGCTGCCGCAGGCCCTGAAAAGCAGTGGCGGGCTCGCTGTCACACCGAGCGTAGTAGCATACATCTCGCTCTGGGCGTGCTGCGGGTTCCGGCCGTAAAACCACCTTCATAACCCAA
>12Chaetomium_cochliodes.ITS2.fasta
CAACCATCAACCCCGGGCTTGTGTTGGGGACCTGCGGCTGCCGCAGGCCCTGAAAAGCAGTGGCGGGCTCGCTGTCACACCGAGCGTAGTAGCATACATCTCGCTCTGGGCGTGCTGCGGGTTCCGGCCGTTAA
>16Chaetomium_globosum.ITS2.fasta
CAACCATCAAGCCCCCGGGCTTGTGTTGGGGACCTGCGGCTGCCGCAGGCCCTGAAAAGCAGTGGCGGGCTCGCTGTCGCACCGAGCGTAGTAGCATACATCTCGCTCTGGTCGCGCCGCGGGTTCCGGCCGTTAAACCACCTTTTAACCCAA
>26Chaetomiumsp_MPI_SDFR_0129.ITS2.fasta
CAACCATCAAGCCCCCGGCTTGTGTTGGGGACCTGCGGCACACCCGCAGGCCCTGAAAACCAGTGGCGGGCTCGCTGTCCACACCGAGCGTAGTAGCATATCTTTGTCTCGCTCAGGGCGTGCGGCGGGTTCCGGCCGTGAAACCCACCTTCTCGAAGGTACCCAAA
>24Chaetomium_thermophilum_dissitum.ITS2.fasta
CAACCATCAAGCCCTGGGCTTGTGTTGGGGACCCGCGGCTGCTCGCGGGCCCTGAAAAGCAGTGGCGGGCTCGCTAGTCACACCGAGCGTAGTAGAGCTTCTATTCGATCTCGCTCAGGGCGTGCGGCGGGTGCCGGCCGTAAAACCCCAGCTTCTTCTAA
>22Chaetomium_thermophilum.ITS2.fasta
CAACCATCAAGCCCTGGGCTTGTGTTGGGGACCCGCGGCTGCTCGCGGGCCCTGAAAAGCAGTGGCGGGCTCGCTAGTCACACCGAGCGTAGTAGAACTTCTATTCGATCTCGCTCAGGGCGTGCGGCGGGTGCCAGCCGTAAAACCCCAGCTTCTTCTAA
>29Cladosporium_tenuissimum.ITS2.fasta
CACCACTCAAGCCTCGCTTGGTATTGGGCAACGCGGTCCGCCGCGTGCCTCAAATCGACCGGCTGGGTCTTCTGTCCCCTAAGCGTTGTGGAAACTATTCGCTAAAGGGTGCTCGGGAGGCTACGCCGTAAAACAAACCCATTTCTAA
>31Coniochaeta_hoffmannii.ITS2.fasta
CAACCCTCAAGCCCTGCTTGGTGTTGGGGCCCTACGGCTGCCGTAGGCCCTGAAAGGAAGTGGCGGGCTCGCTGCAACTCCGAGCGTAGTAACTCATTATCTCGCTAGGGACGTTGCGGCGCGCTCCTGCCGTTAAAGAACCCATCTTTAACCAA
>46Coniochaeta_prunicola.ITS2.fasta
CAACCCTCAAGCCCTGCTTGGTGTTGGGGCCCTACGGCTGCCGTAGGCCCTGAAAAGAAGTGGCGGGCTCGCTGCAACT
>54Coniochaeta_pulveracea.ITS2.fasta
CAACCCTCAAGCCCTGCTTGGTGTTGGGGTCCTACGGCTGCCGTAGGCCCTGAAAGCTAGTGGCGGGCTCGCTACAACTCCGAGCGCAGTAATGTATCTCGCTAGGGACGTCGTAGCGGGTTCCGGCCGTTAAACCCCCCAATTTTACAA
>56Coniochaeta_sp_2T2.ITS2.fasta
CAACCCTCAAGCCCTGCTTGGTGTTGGGGCCCTACGGCTGCCGTAGGCCCTGAAAGGAAGTGGCGGGCTCGCTACAACTCCGAGCGTAGTAATTCATTATCTCGCTTAGGGTGTTGTGCGGTGCTCCAGCCGTTAAAGACCATCTTTAACTCAA
>60Coniochaeta-sp-AEA-9055.ITS2.fasta
CAACCCTCAAGCCCTGCTTGGTGTTGGGGCCCTACGGCTGCCGTAGGCCCTGAAAAGAAGTGGCGGGCTCGCTGCAACTCCGAGCGTAGTAATTCATTATCTCGCTAGGGAGGCGCGGCGGTGCTCCTGCCGTTAAAGACCATCTTTAACCAAA
>67Coniochaeta-sp-AEA-9094.ITS2.fasta
CAACCCTCAAGCCCTGCTTGGTGTTGGGGCCCTACGGCTGCCGTAGGCCCTGA
>76Coniochaeta-sp-IL0111.ITS2.fasta
CAACCCTCAAGCCCTGCTTGGTGTTGGGGCCCTACGGCTGCCGTAGGCCCTGAAAAGAAGTGGCGGGCTCGCTGCAACTCCGAGCGTAGTAATTCATTATCTCGCTAGGGAGGCGCGGCGGTGCTCCTGCCGTTAAAGACCATCTTTAACCAAA
>86Coniochaeta-sp-N-1642.ITS2.fasta
CAACCCTCAAGCCCTGCTTGGTGTTGGGGCCCTACGGCTGCCGTAGGCCCTGAAAAGAAGTGGCGGGCTCGCTGCAACTCCGAGCGTAGTAATTCATTATCTCGCTAGGGAGG
>93Coniochaeta-sp-YLH0009.ITS2.fasta
CAACCCTCAAGCCCTGCTTGGTGTTGGGGCCCTACGGCTGCCGTAGGCCCTGAAAAGAAGTGGCGGGCTCGCTGCAACTCCGAGCGTAGTAATTCATTATCTCGCTAGGGAGGCGCGGCGGTGCTCCTGCCGTTAAAGACCATCTTTAACCAAA
>265Meyerozyma_guilliermondii.ITS2.fasta
CTCTCTCAAACCCCGGGTTTGGTATTGAGTGATACTCTTAGTCGGACTAGGCGTTTGCTTGAAAAGTATTGGCATGGGTAGTACTGGATAGTGCTGTCGACCTCTCAATGTATTAGGTTTATCCAACTCGTTGAATGGTGTGGCGGGATATTTCTGGTATTGTTGGCCCGGCCTTACAACAACCAAACAA
>13Chaetomium_cochliodes.ITS2.fasta
CAACCATCAAGCCCCGGGCTTGTGTTGGGGACCTGCGGCTGCCGCAGGCCCTGAAAAGCAGTGGCGGGCTCGCTGTCACACCGAGCGTAGTAGCATACATCTCGCTCTGGGCGTGCGTGCGGGTTCCGGCCGTTAAACCACCTTTAACCCAA
>242Leucosporidium_creatinivorum_032.ITS2.fasta
ACTCTTCAACCCACCAGTTTCTTGTAGACTGAATGGTGTTTGGTTTCTGAGCGTTGCTGGTCTTCGGATCTAGCTCGTTCGTAATATATTAGCATCTCTAATTCGAACTCGGATTGACTCAGTGTAATAGACTATTCGCTGAGGACACGCTCTTGTAGTGTGGCCGAATGAGATCTCAGTAGAAGCTTCCAACTACTTTAGTCAACTTTAG
>244Leucosporidium_creatinivorum_2.ITS2.fasta
ACTCTTCAACCCACCAGTTTCTTGTAGACTGAATGGTGTTTGGTTTCTGAGCGTTGCTGGTCTTCGGATCTAGCTCGTTCGTAATATATTAGCATCTCTAATTCGAACTCGGATTGACTCAGTGTAATAGACTATTCGCTGAGGACACGCTCTTGTAGTGTGGCCGAATGAGATCTCAGTAGAAGCTTCCAACTACTTTAGTCAACTTTAG
>246Leucosporidium_creatinivorum_3.ITS2.fasta
ACTCTTCAACCCACCAGTTTCTTGTAGACTGATTGGTGTTTGGTTTCTGAGCGTTGCTGGTCTTCGGATCTAGCTCGTTCGTAATATATTAGCATCTCTAATTCGAACTCGGATTGACTCAGTGTAATAGACTATTCGCTGAGGACACGCTCTTGTAGTGTGGCCGAATGAGATCTCAGTAGAAGCTTCCAACTACTTTAGTCAACTTTAG
>248Leucosporidium_scottii.ITS2.fasta
ACTCTTCAACCCACCAGTTTCTTGTAGACTGAATGGTGTTTGGTTTTTGAGCGTTGCTGGTCTTCGGATCTAGCTCGTTCGTAATATATTAGCATCTCTAATTCGAACTCGGATTGACTCAGTGTAATAGACTATTCGCTGAGGACACGCTCTTGTAGTGTGGCCGAATGAGATCTCAGTAGAAGCTTCCAACTACTTTAGTCAACTTTAG
>251Leucosporidium_yakuticum.ITS2.fasta
ACTCTTCAACCCACCAGTTTCTTGTAGACTGATTGGTGTTTGGTTTCTGAGCGTTGCTGGTCTTCGGATCTAGCTCGTTCGTAATATATTAGCATCTCTAATTCGAACTCGGATTGACTCAGTGTAATAGACTATTCGCTGAGGACAC
>254Leucosporidium_yakuticum_2.ITS2.fasta
ACTCTTCAACCCACCAGTTTCTTGTAGACTGATTGGTGTTTGGTTTCTGAGCGTTGCTGGTCTTCGGATCTAGCTCGTTCGTAATATATTAGCATCTCTAATTCGAACTCGGATTGACTCAGTGTAATAGACTATTCGCTGAGGACACGCTCTTGTAGTGTGGCCGAATGAGATCTCAGTAGAAGCTTCCAACTACTTTAGTCAACTTTAG
>256Leucosporidium_yakuticum_3.ITS2.fasta
ACTCTTCAACCCACCAGTTTCTTGTAGACTGATTGGTGTTTGGTTTCTGAGCGTTGCTGGTCTTCGGATCTAGCTCGTTCGTAATATATTAGCATCTCTAATTCGAACTCGGATTGACTCAGTGTAATAGACTATTCGCTGAGGACACGCTCTTGTAGTGTGGCCGAATGAGATCTCAGTAGAAGCTTCCAACTACTTTAGTCAACTTTAG
>258Leucosporidium_yakuticum_N3.ITS2.fasta
ACTCTTCAACCCACCAGTTTCTTGTAGACTGATTGGTGTTTGGTTTCTGAGCGTTGCTGGTCTTCGGATCTAGCTCGTTCGTAATATATTAGCATCTCTAATTCGAACTCGGATTGACTCAGTGTAATAGACTATTCGCTGAGGACACGCTCTTGTAGTGTGGCCGAATGAGATCTCAGTAGAAGCTTCCAACTACTTTAGTCAACTTTAG
>260Leucosporidium_yakuticum_N4.ITS2.fasta
ACTCTTCAACCCACCAGTTTCTTGTAGACTGATTGGTGTTTGGTTTCTGAGCGTTGCTGGTCTTCGGATCTAGCTCGTTCGTAATATATTAGCATCTCTAATTCGAACTCGGATTGACTCAGTGTAATAGACTATTCGCTGAGGACACGCTCTTGTAGTGTGGCCGAATGAGATCTCAGTAGAAGCTTCCAACTACTTTAGTCAACTTTAG
>288Sphaerulina_musiva_SO2202.ITS2.fasta
CAACCACTCAAGCCTGGCTTGGTGTTGGGCGCCGCGGTGTTCCGCGCGCCTCAAAGTCTCCGGCTGAGCCGTCCGTCTCCAAGCGTTGTGATCTTCAGAATCGCTTCGGGGCGCGGGCGGTCGCGGCCGTTAAATCTTGCACAC
>290Sphaerulina_populicola_P02.02b.ITS2.fasta
CACCACTCAAGCCTGGCTTGGTGTTGGGCGCCGCGGTGTTCCGCGCGCCTCAAAGTCTCCGGCTGAGCTGTCCGTCTCCAAGCGTTGTGATCTCCAGAATCGCTTCGGGGCGCGGGCGGTCGCGGCCGTTAAATCTCGCACAC
>292Sphaerulina_vaccinii.ITS2.fasta
CACCACTCAAGCCTGGCTTGGTATTGGGCGCCGCGGTGTTCCGCGCGCCTCAAAGTCTCCGGCTGAGCTGTCCGTCTCCAAGCGTTGTGATTTCATTAATCGCTTCGGGGTGCGGGCGGCCGCGGCCGTTAAATCTTTCACCA
>295Sphaerulina_vaccinii_2.ITS2.fasta
CACCACTCAAGCCTGGCTTGGTATTGGGCGCCGCGGTGTTCCGCGCGCCTCAAAGTCTCCGGCTGAGCTGTCCGTCTCCAAGCGTTGTGATTTCATTAATCGCTTCGGGGTGCGGGCGGCCGCGGCCGTTAAATCTTTCACCA
>115Fusarium_solani_2.ITS2.fasta
CAACCCTCAGGCCCCCGGGCCTGGCGTTGGGGATCGGCGGAAGCCCCCTGTGGGCACACGCCGTCCCTCAAATACAGTGGCGGTCCCGCCGCAGCTTCCATTGCGTAGTAGCTAACACCTCGCAACTGGAGAGCGGCGCGGCCATGCCGTAAAACACCCAACTTCTGAA
>113Fusarium_solani_1.ITS2.fasta
CAACCCTCAGGCCCCCCCGGGGCCTGGCGTTGGGGATCGGCGGAGCCCCCCGCGGGCACACGCCGTCCCCCAAATACAGTGGCGGTCCCGCCGCAGCTTCCATCGCGTAGTAGCTAACACCTCGCGACTGGAGAGCGGCGCGGCCACGCCGTAAAACACCCAACTCTTCTGA
>7Alternaria_alternata_03.ITS2.fasta
GTACCCTCAAGCTTTGCTTGGTGTTGGGCGTCTTGTCTCTAGCTTTGCTGGAGACTCGCCTTAAAGTAATTGGCAGCCGGCCTACTGGTTTCGGAGCGCAGCACAAGTCGCACTCTCTATCAGCAAAGGTCTAGCATCCACTAAGCCTTTTTTTTTCAAC
>8Alternaria-alternata-27.ITS2.fasta
GTACCCTCAAGCTTTGCTTGGTGTTGGGCGTCTTGTCTCTAGCTTTGCTGGAGACTCGCCTTAAAGTAATTGGCAGCCGGCCTACTGGTTTCGGAGCGCAGCACAAGTCGCACTCTCTATCAGCAAAGGTCTAGCATCCATTAAGCCTTTTTTTCAAC
>307Stemphylium_lycopersici.ITS2.fasta
GTACCCTCAAGCTTTGCTTGGTGTTGGGCGTCTTGTCTCTCACGAGACTCGCCTTAAAATCATTGGCAGCCGACCTACTGGTTTCGGAGCGCAGCACAATTCTTGCACTTTGAATCAGCCTTGGTTGAGCATCCATCAAGACCCTATTTTTTTTAAC
>311Stemphylium_lycopersici_2.ITS2.fasta
GTACCCTCAAGCTTTGCTTGGTGTTGGGCGTCTTGTCTCTCACGAGACTCGCCTTAAAATCATTGGCAGCCGACCTACTGGTTTCGGAGCGCAGCACAATTCTTGCACTTTGAATCAGCCTTGGTTGAGCATCCATCAAGACCCTATTTTTTTTAAC
>321Stemphylium_vesicarium.ITS2.fasta
GTACCCTCAAGCTTTGCTTGGTGTTGGGCGTCTTTGTCTCTCACGAGACTCGCCTTAA
>328Stemphylium_vesicarium_ASM827158v1.ITS2.fasta
GTACCCTCAAGCTTTGCTTGGTGTTGGGCGTCTTTGTCTCTCACGAGACTCGCCTTAAAATGATTGGCAGCCGACCTACTGGTTTCGGAGCGCAGCACAATTCTTGCACTTTGAATCAGCCTTGGTTGAGCATCCATCAAGACCACATTTTTTTCAACTTTTGACCTCGGATCAGGT
>105Coprinopsis-sp-MPI.ITS2.fasta
AATTCTCAACCTCACCCATTTTGTCATGAGATGGTTTGTGTAGGCTTGGATGTGGAGGCTTTGCAGGTCCACTCTTTTGTGGTCTGCTCCTCTGAAATGCATTAGTGGGTTTCGCCCCTAAATCTATTGGTGTGATAATTATCTACGCCGTTGATCTAGGTTTGGCAATACAAAGAACCTGCTGACAACCGTCCGTCTCGGACAACTTGACAT
>103Coprinopsis_cinerea_AmutBmut1.ITS2.fasta
AATTCTCAACCTCACCAACTTTGTTGTGTGCAGGCTTGGATGTGGGGTTGCAGGTCCACTCTCGTGGTCTGCTCCTCTGAAATGTATTAGTGGGTTGTGCCCCTAATCTATTGGTGTGATAATTATCTACGCCGTGGATTGGGTTGGTTACTTGAAGACCTGCTTCTAACCGTCCCTTGGACAACTTTTGACAA
>271Nigrospora_oryzae.ITS2.fasta
CAACCCCTAAGCACAGCTTATTGTTGGGACTCTACGGCTTCGTAGTTCCCCAAAGACATTGGCGGAGTGGCAGCAGTCCTCTGAGCGTAGTAATTCTTTATCTCGCTTTTGTTAGGCGCTGCCCCCCCGGCCGTAAAACCCCCAATTTTTTCT

## Sheet: Table S4
Table S4 Identity of ITS2 sequence between active ASV in this study and genome retrieved from NCBI database.
Aspergillaceae	Active ASV	10Aspergillus_fischeri_NRRL_4585.ITS2.fasta
		Identity	E value	max scrore
	#Aspergillus_penicillioides	87.742	4.15e-44	167
	#Aspergillus_unidentified	98.065	1.11e-74	268
	#Penicillium_oxalicum	Penicillium_oxalicum_2.ITS2.fasta
		Identity	E value	max scrore
		100	1.1e-79	285
		279Penicillium_subrubescens.ITS2.fasta
		Identity	E value	max scrore
		97.279	1.44e-68	248
Chaetomiaceae	Active ASV	14Chaetomium_cochliodes.ITS2.fasta
		Identity	E value	max scrore
	#Chaetomiaceae_unidentified	96.429	1.88e-62	228
		20Chaetomium_sp_MPI_CAGE.ITS2.fasta
		Identity	E value	max scrore
		95.714	8.73e-61	222
		12Chaetomium_cochliodes.ITS2.fasta
		Identity	E value	max scrore
		95.652	1.13e-59	219
		16Chaetomium_globosum.ITS2.fasta
		Identity	E value	max scrore
		94.286	5.25e-58	213
		26Chaetomiumsp_MPI_SDFR_0129.ITS2.fasta
		Identity	E value	max scrore
		91.096	2.46e-51	191
		24Chaetomium_thermophilum_dissitum.ITS2.fasta
		Identity	E value	max scrore
		88.435	3.21e-45	171
		22Chaetomium_thermophilum.ITS2.fasta
		Identity	E value	max scrore
		87.755	1.49e-43	165
	#Chaetomium_cupreum	14Chaetomium_cochliodes.ITS2.fasta
		Identity	E value	max scrore
		91.971	2.46e-51	191
		26Chaetomiumsp_MPI_SDFR_0129.ITS2.fasta
		Identity	E value	max scrore
		88.811	3.21e-45	171
	#Chaetomium_cupreum	20Chaetomium_sp_MPI_CAGE.ITS2.fasta
		Identity	E value	max scrore
		93.506	1.88e-62	228
		14Chaetomium_cochliodes.ITS2.fasta
		Identity	E value	max scrore
		94.891	5.25e-58	213
		26Chaetomiumsp_MPI_SDFR_0129.ITS2.fasta
		Identity	E value	max scrore
		91.608	2.46e-51	191
Cladosporiaceae	Active ASV	29Cladosporium_tenuissimum.ITS2.fasta
		Identity	E value	max scrore
	#Cladosporium_cladosporioides	97.973	2.39e-71	257
	#Cladosporium_unidentified	100	2.38e-76	274
Coniochaetales	#Coniochaetaceae_unidentified	31Coniochaeta_hoffmannii.ITS2.fasta
		Identity	E value	max scrore
		95.455	1.86e-67	244
		46Coniochaeta_prunicola.ITS2.fasta
		Identity	E value	max scrore
		96.203	5.44e-33	130
		54Coniochaeta_pulveracea.ITS2.fasta
		Identity	E value	max scrore
		87.586	1.49e-43	165
		56Coniochaeta_sp_2T2.ITS2.fasta
		Identity	E value	max scrore
		92.157	5.25e-58	213
		60Coniochaeta-sp-AEA-9055.ITS2.fasta
		Identity	E value	max scrore
		92.857	3.14e-60	220
		67Coniochaeta-sp-AEA-9094.ITS2.fasta
		Identity	E value	max scrore
		100	1.53e-23	99
		76Coniochaeta-sp-IL0111.ITS2.fasta
		Identity	E value	max scrore
		92.857	3.14e-60	220
		86Coniochaeta-sp-N-1642.ITS2.fasta
		Identity	E value	max scrore
		97.143	1.92e-47	178
		93Coniochaeta-sp-YLH0009.ITS2.fasta
		Identity	E value	max scrore
		92.857	3.14e-60	220
	#Coniochaetales_unidentified	31Coniochaeta_hoffmannii.ITS2.fasta
		Identity	E value	max scrore
		88.387	4.12e-49	183
		46Coniochaeta_prunicola.ITS2.fasta
		Identity	E value	max scrore
		91.139	2.55e-26	108
		54Coniochaeta_pulveracea.ITS2.fasta
		Identity	E value	max scrore
		82.313	3.28e-30	121
		56Coniochaeta_sp_2T2.ITS2.fasta
		Identity	E value	max scrore
		84.516	5.4e-38	147
		60Coniochaeta-sp-AEA-9055.ITS2.fasta
		Identity	E value	max scrore
		87.742	6.89e-47	176
		67Coniochaeta-sp-AEA-9094.ITS2.fasta
		Identity	E value	max scrore
		94	7.19e-17	76.8
		76Coniochaeta-sp-IL0111.ITS2.fasta
		Identity	E value	max scrore
		87.742	6.89e-47	176
		86Coniochaeta-sp-N-1642.ITS2.fasta
		Identity	E value	max scrore
		92.308	5.44e-33	130
		93Coniochaeta-sp-YLH0009.ITS2.fasta
		Identity	E value	max scrore
		87.742	6.89e-47	176
Debaryomycetaceae	Active ASV	265Meyerozyma_guilliermondii.ITS2.fasta
		Identity	E value	max scrore
	#Meyerozyma_guilliermondii	98.701	8.55e-76	272
Lasiosphaeriaceae	Active ASV	20Chaetomium_sp_MPI_CAGE.ITS2.fasta
		Identity	E value	max scrore
	#Podospora_unidentified	87.586	6.94e-42	159
		13Chaetomium_cochliodes.ITS2.fasta
		Identity	E value	max scrore
		86.897	8.98e-41	156
Leucosporidiales;Leucosporidiaceae	Active ASV	242Leucosporidium_creatinivorum_032.ITS2.fasta
		Identity	E value	max scrore
	#Leucosporidiales_unidentified	93.919	2.43e-61	224
		244Leucosporidium_creatinivorum_2.ITS2.fasta
		Identity	E value	max scrore
		93.919	2.43e-61	224
		246Leucosporidium_creatinivorum_3.ITS2.fasta
		Identity	E value	max scrore
		93.919	2.43e-61	224
		248Leucosporidium_scottii.ITS2.fasta
		Identity	E value	max scrore
		94.595	5.22e-63	230
		251Leucosporidium_yakuticum.ITS2.fasta
		Identity	E value	max scrore
		93.919	2.43e-61	224
		254Leucosporidium_yakuticum_2.ITS2.fasta
		Identity	E value	max scrore
		93.919	2.43e-61	224
		256Leucosporidium_yakuticum_3.ITS2.fasta
		Identity	E value	max scrore
		93.919	2.43e-61	224
		258Leucosporidium_yakuticum_N3.ITS2.fasta
		Identity	E value	max scrore
		93.919	2.43e-61	224
		260Leucosporidium_yakuticum_N4.ITS2.fasta
		Identity	E value	max scrore
		93.919	2.43e-61	224
	Active ASV	242Leucosporidium_creatinivorum_032.ITS2.fasta
		Identity	E value	max scrore
	#Leucosporidium_krtinense	92	6.8e-57	209
		244Leucosporidium_creatinivorum_2.ITS2.fasta
		Identity	E value	max scrore
		92	6.8e-57	209
		246Leucosporidium_creatinivorum_3.ITS2.fasta
		Identity	E value	max scrore
		92.667	1.46e-58	215
		248Leucosporidium_scottii.ITS2.fasta
		Identity	E value	max scrore
		92.667	1.46e-58	215
		251Leucosporidium_yakuticum.ITS2.fasta
		Identity	E value	max scrore
		92.667	1.46e-58	215
		254Leucosporidium_yakuticum_2.ITS2.fasta
		Identity	E value	max scrore
		92.667	1.46e-58	215
		256Leucosporidium_yakuticum_3.ITS2.fasta
		Identity	E value	max scrore
		92.667	1.46e-58	215
		258Leucosporidium_yakuticum_N3.ITS2.fasta
		Identity	E value	max scrore
		92.667	1.46e-58	215
		260Leucosporidium_yakuticum_N4.ITS2.fasta
		Identity	E value	max scrore
		92.667	1.46e-58	215
	Active ASV	242Leucosporidium_creatinivorum_032.ITS2.fasta
		Identity	E value	max scrore
	#Leucosporidium_krtinense	92.667	1.46e-58	215
		244Leucosporidium_creatinivorum_2.ITS2.fasta
		Identity	E value	max scrore
		92.667	1.46e-58	215
		246Leucosporidium_creatinivorum_3.ITS2.fasta
		Identity	E value	max scrore
		93.333	3.14e-60	220
		248Leucosporidium_scottii.ITS2.fasta
		Identity	E value	max scrore
		93.333	3.14e-60	220
		251Leucosporidium_yakuticum.ITS2.fasta
		Identity	E value	max scrore
		93.333	3.14e-60	220
		254Leucosporidium_yakuticum_2.ITS2.fasta
		Identity	E value	max scrore
		93.333	3.14e-60	220
		256Leucosporidium_yakuticum_3.ITS2.fasta
		Identity	E value	max scrore
		93.333	3.14e-60	220
		258Leucosporidium_yakuticum_N3.ITS2.fasta
		Identity	E value	max scrore
		93.333	3.14e-60	220
		260Leucosporidium_yakuticum_N4.ITS2.fasta
		Identity	E value	max scrore
		93.333	3.14e-60	220
Magnaporthaceae	Active ASV	260Leucosporidium_yakuticum_N4.ITS2.fasta
		Identity	E value	max scrore
	#Gaeumannomyces_unidentified	93.333	3.14e-60	220
Mycosphaerellaceae	Active ASV	288Sphaerulina_musiva_SO2202.ITS2.fasta
		Identity	E value	max scrore
	#Mycosphaerella_unidentified	95.07	8.73e-61	222
		290Sphaerulina_populicola_P02.02b.ITS2.fasta
		Identity	E value	max scrore
		95.588	1.13e-59	219
		292Sphaerulina_vaccinii.ITS2.fasta
		Identity	E value	max scrore
		99.291	8.61e-71	255
		295Sphaerulina_vaccinii_2.ITS2.fasta
		Identity	E value	max scrore
		99.291	8.61e-71	255
Nectriaceae	Active ASV	115Fusarium_solani_2.ITS2.fasta
		Identity	E value	max scrore
	#Fusarium_solani	96.753	8.61e-71	255
		113Fusarium_solani_1.ITS2.fasta
		Identity	E value	max scrore
		93.631	5.22e-63	230
Pleosporaceae	Active ASV	7Alternaria_alternata_03.ITS2.fasta
		Identity	E value	max scrore
	#Alternaria_alternata	99.351	5.11e-78	279
		8Alternaria-alternata-27.ITS2.fasta
		Identity	E value	max scrore
		100	1.1e-79	285
Pleosporaceae	Active ASV	307Stemphylium_lycopersici.ITS2.fasta
		Identity	E value	max scrore
	#Stemphylium_unidentified	97.351	8.61e-71	255
		311Stemphylium_lycopersici_2.ITS2.fasta
		Identity	E value	max scrore
		97.351	8.61e-71	255
		321Stemphylium_vesicarium.ITS2.fasta
		Identity	E value	max scrore
		100	2.55e-26	108
		328Stemphylium_vesicarium_ASM827158v1.ITS2.fasta
		Identity	E value	max scrore
		100	5.11e-78	279
Psathyrellaceae	Active ASV	105Coprinopsis-sp-MPI.ITS2.fasta
		Identity	E value	max scrore
	#Coprinopsis_kubickae	97.315	3.1e-70	254
		103Coprinopsis_cinerea_AmutBmut1.ITS2.fasta
		Identity	E value	max scrore
		88.983	2.51e-36	141
Trichosphaeriaceae	Active ASV	271Nigrospora_oryzae.ITS2.fasta
		Identity	E value	max scrore
	#Nigrospora_oryzae	100	3.95e-79	283

## Sheet: Table S5-nr annotation
Table S5 Genome annotation based on nr method.
Query	ID	Value	Annotation	Sequence	Pathway_num	Pathway	Genome
[01]Alternaria_alternata_03_CM034651.1_991	KAH8641798.1	4.647e-50	KAH8641798.1 exoglucanase-like protein 1 precursor [Alternaria alternata]	181	1	Cellulose->Cellobiose	Alternaria_alternata_03_CM034651.1_991
[01]Alternaria_alternata_03_CM034651.1_991	XP_018388307.1	4.647e-50	XP_018388307.1 exoglucanase-like protein 1 precursor [Alternaria alternata]_x0001_KAH6864297.1 exoglucanase-like protein 1 precursor [Alternaria alternata]_x0001_OAG22886.1 exoglucanase-like protein 1 precursor [Alternaria alternata]_x0001_RII21537.1 glycoside hydrolase family 7 protein [Alternaria sp. MG1]_x0001_RYN67916.1 Exoglucanase 1 [Alternaria tenuissima]	181	1	Cellulose->Cellobiose	Alternaria_alternata_03_CM034651.1_991
[01]Alternaria_alternata_03_CM034651.1_992	OWY46466.1	6.947e-70	OWY46466.1 exoglucanase-like protein 1 precursor [Alternaria alternata]_x0001_RYO68924.1 Exoglucanase 1 [Alternaria tenuissima]	243	1	Cellulose->Cellobiose	Alternaria_alternata_03_CM034651.1_992
[01]Alternaria_alternata_03_CM034651.1_994	OWY46466.1	1.207e-92	OWY46466.1 exoglucanase-like protein 1 precursor [Alternaria alternata]_x0001_RYO68924.1 Exoglucanase 1 [Alternaria tenuissima]	308	1	Cellulose->Cellobiose	Alternaria_alternata_03_CM034651.1_994
[01]Alternaria_alternata_03_CM034652.1_116	RYN69245.1	6.7e-256	RYN69245.1 1,4-beta-D-glucan cellobiohydrolase [Alternaria alternata]	792	1	Cellulose->Cellobiose	Alternaria_alternata_03_CM034652.1_116
[01]Alternaria_alternata_03_CM034653.1_1954	OWY41803.1	3.401e-235	OWY41803.1 Oligoxyloglucan reducing end-specific cellobiohydrolase [Alternaria alternata]	733	1	Cellulose->Cellobiose	Alternaria_alternata_03_CM034653.1_1954
[01]Alternaria_alternata_03_CM034655.1_42	KAH6846908.1	5.776e-228	KAH6846908.1 1, 4-beta cellobiohydrolase [Alternaria alternata]_x0001_OWY51410.1 cellobiohydrolase II [Alternaria alternata]_x0001_RYN43617.1 putative 1,4-beta-D-glucan cellobiohydrolase C [Alternaria tenuissima]_x0001_RYO52512.1 putative 1,4-beta-D-glucan cellobiohydrolase C [Alternaria tenuissima]	710	1	Cellulose->Cellobiose	Alternaria_alternata_03_CM034655.1_42
[01]Alternaria_alternata_03_CM034655.1_42	RYO05818.1	7.915e-228	RYO05818.1 putative 1,4-beta-D-glucan cellobiohydrolase C [Alternaria tenuissima]	710	1	Cellulose->Cellobiose	Alternaria_alternata_03_CM034655.1_42
[01]Alternaria_alternata_03_CM034655.1_895	XP_018382873.1	2.464e-269	XP_018382873.1 beta-1,3-exoglucanase [Alternaria alternata]_x0001_OAG17452.1 beta-1,3-exoglucanase [Alternaria alternata]_x0001_RYN58646.1 Glucan 1,3-beta-glucosidase [Alternaria tenuissima]	832	1	Cellulose->Cellobiose	Alternaria_alternata_03_CM034655.1_895
[01]Alternaria_alternata_03_CM034655.1_895	OWY51116.1	2.464e-269	OWY51116.1 beta-1,3-exoglucanase [Alternaria alternata]	832	1	Cellulose->Cellobiose	Alternaria_alternata_03_CM034655.1_895
[01]Alternaria_alternata_03_CM034655.1_896	OWY51116.1	4.493e-112	OWY51116.1 beta-1,3-exoglucanase [Alternaria alternata]	366	1	Cellulose->Cellobiose	Alternaria_alternata_03_CM034655.1_896
[01]Alternaria_alternata_03_CM034656.1_1078	XP_028501682.1	2.654e-45	XP_028501682.1 1,4-beta-D-glucan cellobiohydrolase [Alternaria arborescens]_x0001_RYN20297.1 1,4-beta-D-glucan cellobiohydrolase [Alternaria arborescens]_x0001_RYO18589.1 1,4-beta-D-glucan cellobiohydrolase [Alternaria arborescens]_x0001_RYO45036.1 1,4-beta-D-glucan cellobiohydrolase [Alternaria arborescens]	168	1	Cellulose->Cellobiose	Alternaria_alternata_03_CM034656.1_1078
[01]Alternaria_alternata_03_CM034656.1_1079	XP_018386788.1	9.682e-30	XP_018386788.1 cellobiohydrolase-like protein II precursor [Alternaria alternata]_x0001_RII10185.1 hypothetical protein CUC08_Gglean006175 [Alternaria sp. MG1]_x0001_RYN18927.1 1,4-beta-D-glucan cellobiohydrolase [Alternaria tenuissima]_x0001_KAH6843956.1 cellobiohydrolase-like protein II precursor [Alternaria alternata]_x0001_OAG21367.1 cellobiohydrolase-like protein II precursor [Alternaria alt…	122	1	Cellulose->Cellobiose	Alternaria_alternata_03_CM034656.1_1079
[01]Alternaria_alternata_03_CM034656.1_1080	KAB2100655.1	2.057e-43	KAB2100655.1 1,4-beta-D-glucan cellobiohydrolase [Alternaria gaisen]	164	1	Cellulose->Cellobiose	Alternaria_alternata_03_CM034656.1_1080
[01]Alternaria_alternata_03_CM034656.1_2294	RII24917.1	6.452e-42	RII24917.1 exoglucanase [Alternaria sp. MG1]	160	1	Cellulose->Cellobiose	Alternaria_alternata_03_CM034656.1_2294
[01]Alternaria_alternata_03_CM034656.1_2295	AEM30002.1	8.138e-41	AEM30002.1 cellobiohydrolase I, partial [uncultured fungus]	154	1	Cellulose->Cellobiose	Alternaria_alternata_03_CM034656.1_2295
[01]Alternaria_alternata_03_CM034656.1_2296	XP_018379328.1	3.196e-166	XP_018379328.1 exoglucanase [Alternaria alternata]_x0001_AAF05699.1 exoglucanase [Alternaria alternata]_x0001_KAH6844465.1 exoglucanase [Alternaria alternata]_x0001_OAG13907.1 exoglucanase [Alternaria alternata]	526	1	Cellulose->Cellobiose	Alternaria_alternata_03_CM034656.1_2296
[01]Alternaria-alternata-27_CP061876.1_977	XP_018388307.1	4.647e-50	XP_018388307.1 exoglucanase-like protein 1 precursor [Alternaria alternata]_x0001_KAH6864297.1 exoglucanase-like protein 1 precursor [Alternaria alternata]_x0001_OAG22886.1 exoglucanase-like protein 1 precursor [Alternaria alternata]_x0001_RII21537.1 glycoside hydrolase family 7 protein [Alternaria sp. MG1]_x0001_RYN67916.1 Exoglucanase 1 [Alternaria tenuissima]	181	1	Cellulose->Cellobiose	Alternaria-alternata-27_CP061876.1_977
[01]Alternaria-alternata-27_CP061876.1_978	OWY46466.1	6.947e-70	OWY46466.1 exoglucanase-like protein 1 precursor [Alternaria alternata]_x0001_RYO68924.1 Exoglucanase 1 [Alternaria tenuissima]	243	1	Cellulose->Cellobiose	Alternaria-alternata-27_CP061876.1_978
[01]Alternaria-alternata-27_CP061876.1_980	OWY46466.1	1.207e-92	OWY46466.1 exoglucanase-like protein 1 precursor [Alternaria alternata]_x0001_RYO68924.1 Exoglucanase 1 [Alternaria tenuissima]	308	1	Cellulose->Cellobiose	Alternaria-alternata-27_CP061876.1_980
[01]Alternaria-alternata-27_CP061877.1_3129	RII13559.1	3.568e-256	RII13559.1 hypothetical protein CUC08_Gglean004329 [Alternaria sp. MG1]_x0001_RYN33139.1 1,4-beta-D-glucan cellobiohydrolase [Alternaria tenuissima]_x0001_RYN48207.1 1,4-beta-D-glucan cellobiohydrolase [Alternaria tenuissima]	793	1	Cellulose->Cellobiose	Alternaria-alternata-27_CP061877.1_3129
[01]Alternaria-alternata-27_CP061877.1_3129	RYN69245.1	4.889e-256	RYN69245.1 1,4-beta-D-glucan cellobiohydrolase [Alternaria alternata]	793	1	Cellulose->Cellobiose	Alternaria-alternata-27_CP061877.1_3129
[01]Alternaria-alternata-27_CP061880.1_27	KAH6846908.1	5.776e-228	KAH6846908.1 1, 4-beta cellobiohydrolase [Alternaria alternata]_x0001_OWY51410.1 cellobiohydrolase II [Alternaria alternata]_x0001_RYN43617.1 putative 1,4-beta-D-glucan cellobiohydrolase C [Alternaria tenuissima]_x0001_RYO52512.1 putative 1,4-beta-D-glucan cellobiohydrolase C [Alternaria tenuissima]	710	1	Cellulose->Cellobiose	Alternaria-alternata-27_CP061880.1_27
[01]Alternaria-alternata-27_CP061880.1_27	RYO05818.1	7.915e-228	RYO05818.1 putative 1,4-beta-D-glucan cellobiohydrolase C [Alternaria tenuissima]	710	1	Cellulose->Cellobiose	Alternaria-alternata-27_CP061880.1_27
[01]Alternaria-alternata-27_CP061880.1_827	XP_018382873.1	1.156e-90	XP_018382873.1 beta-1,3-exoglucanase [Alternaria alternata]_x0001_OAG17452.1 beta-1,3-exoglucanase [Alternaria alternata]_x0001_RYN58646.1 Glucan 1,3-beta-glucosidase [Alternaria tenuissima]	302	1	Cellulose->Cellobiose	Alternaria-alternata-27_CP061880.1_827
[01]Alternaria-alternata-27_CP061880.1_829	OWY51116.1	8.825e-285	OWY51116.1 beta-1,3-exoglucanase [Alternaria alternata]	878	1	Cellulose->Cellobiose	Alternaria-alternata-27_CP061880.1_829
[01]Alternaria-alternata-27_CP061880.1_830	KAH6846573.1	7.718e-100	KAH6846573.1 beta-1,3-exoglucanase [Alternaria alternata]	329	1	Cellulose->Cellobiose	Alternaria-alternata-27_CP061880.1_830
[01]Alternaria-alternata-27_CP061881.1_1232	KAB2100655.1	2.057e-43	KAB2100655.1 1,4-beta-D-glucan cellobiohydrolase [Alternaria gaisen]	164	1	Cellulose->Cellobiose	Alternaria-alternata-27_CP061881.1_1232
[01]Alternaria-alternata-27_CP061881.1_1233	XP_018386788.1	9.682e-30	XP_018386788.1 cellobiohydrolase-like protein II precursor [Alternaria alternata]_x0001_RII10185.1 hypothetical protein CUC08_Gglean006175 [Alternaria sp. MG1]_x0001_RYN18927.1 1,4-beta-D-glucan cellobiohydrolase [Alternaria tenuissima]_x0001_KAH6843956.1 cellobiohydrolase-like protein II precursor [Alternaria alternata]_x0001_OAG21367.1 cellobiohydrolase-like protein II precursor [Alternaria alt…	122	1	Cellulose->Cellobiose	Alternaria-alternata-27_CP061881.1_1233
[01]Alternaria-alternata-27_CP061881.1_1234	XP_028501682.1	2.654e-45	XP_028501682.1 1,4-beta-D-glucan cellobiohydrolase [Alternaria arborescens]_x0001_RYN20297.1 1,4-beta-D-glucan cellobiohydrolase [Alternaria arborescens]_x0001_RYO18589.1 1,4-beta-D-glucan cellobiohydrolase [Alternaria arborescens]_x0001_RYO45036.1 1,4-beta-D-glucan cellobiohydrolase [Alternaria arborescens]	168	1	Cellulose->Cellobiose	Alternaria-alternata-27_CP061881.1_1234
[01]Alternaria-alternata-27_CP061881.1_35	XP_018379328.1	3.196e-166	XP_018379328.1 exoglucanase [Alternaria alternata]_x0001_AAF05699.1 exoglucanase [Alternaria alternata]_x0001_KAH6844465.1 exoglucanase [Alternaria alternata]_x0001_OAG13907.1 exoglucanase [Alternaria alternata]	526	1	Cellulose->Cellobiose	Alternaria-alternata-27_CP061881.1_35
[01]Alternaria-alternata-27_CP061881.1_36	AEM30002.1	8.138e-41	AEM30002.1 cellobiohydrolase I, partial [uncultured fungus]	154	1	Cellulose->Cellobiose	Alternaria-alternata-27_CP061881.1_36
[01]Alternaria-alternata-27_CP061881.1_37	RII24917.1	6.452e-42	RII24917.1 exoglucanase [Alternaria sp. MG1]	160	1	Cellulose->Cellobiose	Alternaria-alternata-27_CP061881.1_37
[01]Aspergillus_fischeri_NRRL_4585_JAAKEP010000005.1_555	XP_033412109.1	2.933e-128	XP_033412109.1 probable 1,4-beta-D-glucan cellobiohydrolase A [Aspergillus lentulus]_x0001_KAF4157287.1 hypothetical protein CNMCM6069_005793 [Aspergillus lentulus]_x0001_KAF4205544.1 hypothetical protein CNMCM8927_006170 [Aspergillus lentulus]_x0001_GAQ03432.1 probable 1,4-beta-D-glucan cellobiohydrolase A [Aspergillus lentulus]_x0001_GFF27766.1 probable 1,4-beta-D-glucan cellobiohydrolase A [As…	413	1	Cellulose->Cellobiose	Aspergillus_fischeri_NRRL_4585_JAAKEP010000005.1_555
[01]Aspergillus_fischeri_NRRL_4585_JAAKEP010000005.1_557	XP_033412109.1	1.651e-40	XP_033412109.1 probable 1,4-beta-D-glucan cellobiohydrolase A [Aspergillus lentulus]_x0001_KAF4157287.1 hypothetical protein CNMCM6069_005793 [Aspergillus lentulus]_x0001_KAF4205544.1 hypothetical protein CNMCM8927_006170 [Aspergillus lentulus]_x0001_GAQ03432.1 probable 1,4-beta-D-glucan cellobiohydrolase A [Aspergillus lentulus]_x0001_GFF27766.1 probable 1,4-beta-D-glucan cellobiohydrolase A [As…	155	1	Cellulose->Cellobiose	Aspergillus_fischeri_NRRL_4585_JAAKEP010000005.1_557
[01]Aspergillus_fischeri_NRRL_4585_JAAKEP010000007.1_280	XP_033419042.1	3.467e-45	XP_033419042.1 probable 1,4-beta-D-glucan cellobiohydrolase C [Aspergillus lentulus]_x0001_GAQ10928.1 probable 1,4-beta-D-glucan cellobiohydrolase C [Aspergillus lentulus]_x0001_GFF50358.1 probable 1,4-beta-D-glucan cellobiohydrolase C [Aspergillus lentulus]_x0001_GFF53124.1 probable 1,4-beta-D-glucan cellobiohydrolase C [Aspergillus lentulus]_x0001_GFF72627.1 probable 1,4-beta-D-glucan cellobioh…	168	1	Cellulose->Cellobiose	Aspergillus_fischeri_NRRL_4585_JAAKEP010000007.1_280
[01]Aspergillus_fischeri_NRRL_4585_JAAKEP010000007.1_281	GFF84141.1	5.733e-46	GFF84141.1 probable 1,4-beta-D-glucan cellobiohydrolase C [Aspergillus udagawae]_x0001_GFG02088.1 probable 1,4-beta-D-glucan cellobiohydrolase C [Aspergillus udagawae]_x0001_GFG23580.1 probable 1,4-beta-D-glucan cellobiohydrolase C [Aspergillus udagawae]	170	1	Cellulose->Cellobiose	Aspergillus_fischeri_NRRL_4585_JAAKEP010000007.1_281
[01]Aspergillus_fischeri_NRRL_4585_JAAKEP010000007.1_282	XP_001264772.1	7.367e-27	XP_001264772.1 cellobiohydrolase, putative [Aspergillus fischeri NRRL 181]_x0001_EAW22875.1 cellobiohydrolase, putative [Aspergillus fischeri NRRL 181]	114	1	Cellulose->Cellobiose	Aspergillus_fischeri_NRRL_4585_JAAKEP010000007.1_282
[01]Aspergillus_fischeri_NRRL_4585_JAAKEP010000008.1_511	XP_033420294.1	3.38e-38	XP_033420294.1 probable 1,4-beta-D-glucan cellobiohydrolase C [Aspergillus lentulus]_x0001_KAF4160249.1 hypothetical protein CNMCM6069_009320 [Aspergillus lentulus]_x0001_KAF4170025.1 hypothetical protein CNMCM6936_005170 [Aspergillus lentulus]_x0001_KAF4181854.1 hypothetical protein CNMCM8060_008225 [Aspergillus lentulus]_x0001_KAF4189804.1 hypothetical protein CNMCM7927_006588 [Aspergillus lent…	157	1	Cellulose->Cellobiose	Aspergillus_fischeri_NRRL_4585_JAAKEP010000008.1_511
[01]Aspergillus_fischeri_NRRL_4585_JAAKEP010000017.1_146	GFF27706.1	2.257e-30	GFF27706.1 1,4-beta-D-glucan cellobiohydrolase B [Aspergillus udagawae]	124	1	Cellulose->Cellobiose	Aspergillus_fischeri_NRRL_4585_JAAKEP010000017.1_146
[01]Chaetomium_cochliodes_LSBY01000003.1_28	KAI0398539.1	1.497e-38	KAI0398539.1 putative cellulose 1, 4-beta-cellobiosidase [Xylariaceae sp. FL0594]	148	1	Cellulose->Cellobiose	Chaetomium_cochliodes_LSBY01000003.1_28
[01]Chaetomium_cochliodes_LSBY01000003.1_28	KAI1273374.1	2.587e-37	KAI1273374.1 putative cellulose 1, 4-beta-cellobiosidase [Xylaria sp. FL0933]	144	1	Cellulose->Cellobiose	Chaetomium_cochliodes_LSBY01000003.1_28
[01]Chaetomium_cochliodes_LSBY01000003.1_29	KXX74766.1	3.086e-104	KXX74766.1 Exoglucanase 1 [Madurella mycetomatis]	344	1	Cellulose->Cellobiose	Chaetomium_cochliodes_LSBY01000003.1_29
[01]Chaetomium_cochliodes_LSBY01000007.1_69	KAH6641929.1	3.161e-191	KAH6641929.1 1, 4-beta cellobiohydrolase [Chaetomium globosum]	601	1	Cellulose->Cellobiose	Chaetomium_cochliodes_LSBY01000007.1_69
[01]Chaetomium_cochliodes_LSBY01000008.1_15	KAH6846947.1	1.598e-53	KAH6846947.1 1, 4-beta cellobiohydrolase [Chaetomium sp. MPI-CAGE-AT-0009]	192	1	Cellulose->Cellobiose	Chaetomium_cochliodes_LSBY01000008.1_15
[01]Chaetomium_cochliodes_LSBY01000008.1_16	KAH6846947.1	9.006e-88	KAH6846947.1 1, 4-beta cellobiohydrolase [Chaetomium sp. MPI-CAGE-AT-0009]	294	1	Cellulose->Cellobiose	Chaetomium_cochliodes_LSBY01000008.1_16
[01]Chaetomium_cochliodes_LSBY01000008.1_17	KAH6623951.1	2.523e-35	KAH6623951.1 1, 4-beta cellobiohydrolase [Chaetomium globosum]	142	1	Cellulose->Cellobiose	Chaetomium_cochliodes_LSBY01000008.1_17
[01]Chaetomium_cochliodes_LSBY01000258.1_6	KAH6842958.1	4.289e-80	KAH6842958.1 1, 4-beta cellobiohydrolase [Chaetomium sp. MPI-CAGE-AT-0009]	273	1	Cellulose->Cellobiose	Chaetomium_cochliodes_LSBY01000258.1_6
[01]Chaetomium_cochliodes_LSBY01000258.1_7	KAH6617375.1	1.812e-127	KAH6617375.1 1, 4-beta cellobiohydrolase [Chaetomium globosum]	413	1	Cellulose->Cellobiose	Chaetomium_cochliodes_LSBY01000258.1_7
[01]Chaetomium_cochliodes_LSBY01001059.1_1	AEM34610.1	4.853e-43	AEM34610.1 cellobiohydrolase I, partial [uncultured fungus]	162	1	Cellulose->Cellobiose	Chaetomium_cochliodes_LSBY01001059.1_1
[01]Chaetomium_cochliodes_LSBY01001059.1_4	KAG7293029.1	3.846e-30	KAG7293029.1 Exoglucanase 1 [Staphylotrichum longicolle]	123	1	Cellulose->Cellobiose	Chaetomium_cochliodes_LSBY01001059.1_4
[01]Chaetomium_cochliodes_LSBY01001239.1_6	5W11_A	1.416e-194	5W11_A Biochemical and structural insights into the catalytic mechanism of thermostable cellobiohydrolase Cel7A from industrially relevant fungus Myceliophthora thermophila [Thermothelomyces thermophilus]_x0001_5W11_B Biochemical and structural insights into the catalytic mechanism of thermostable cellobiohydrolase Cel7A from industrially relevant fungus Myceliophthora thermophila [Thermothelomyc…	616	1	Cellulose->Cellobiose	Chaetomium_cochliodes_LSBY01001239.1_6
[01]Chaetomium_cochliodes_LSBY01001302.1_2	KAG7286143.1	8.746e-78	KAG7286143.1 Exoglucanase 1 [Staphylotrichum longicolle]	265	1	Cellulose->Cellobiose	Chaetomium_cochliodes_LSBY01001302.1_2
[01]Chaetomium_cochliodes_LSBY01001302.1_3	AEM26456.1	5.97e-38	AEM26456.1 cellobiohydrolase I, partial [uncultured fungus]	146	1	Cellulose->Cellobiose	Chaetomium_cochliodes_LSBY01001302.1_3
[01]Chaetomium_cochliodes_LSBY01001302.1_3	AEM27001.1	5.97e-38	AEM27001.1 cellobiohydrolase I, partial [uncultured fungus]	146	1	Cellulose->Cellobiose	Chaetomium_cochliodes_LSBY01001302.1_3
[01]Chaetomium_cochliodes_LSBY01001302.1_5	KAG7286143.1	2.903e-58	KAG7286143.1 Exoglucanase 1 [Staphylotrichum longicolle]	207	1	Cellulose->Cellobiose	Chaetomium_cochliodes_LSBY01001302.1_5
[01]Chaetomium_cochliodes_LSBY01001302.1_5	KXX83357.1	2.019e-54	KXX83357.1 Exoglucanase 1 [Madurella mycetomatis]	196	1	Cellulose->Cellobiose	Chaetomium_cochliodes_LSBY01001302.1_5
[01]Chaetomium_cochliodes_LSBY01002595.1_3	KAH6617319.1	6.187e-87	KAH6617319.1 1, 4-beta cellobiohydrolase [Chaetomium globosum]	292	1	Cellulose->Cellobiose	Chaetomium_cochliodes_LSBY01002595.1_3
[01]Chaetomium_cochliodes_LSBY01002595.1_3	KAH6842519.1	7.725e-86	KAH6842519.1 1, 4-beta cellobiohydrolase [Chaetomium sp. MPI-CAGE-AT-0009]	289	1	Cellulose->Cellobiose	Chaetomium_cochliodes_LSBY01002595.1_3
[01]Chaetomium_cochliodes_LSBY01002595.1_4	KAH6617319.1	2.551e-63	KAH6617319.1 1, 4-beta cellobiohydrolase [Chaetomium globosum]	222	1	Cellulose->Cellobiose	Chaetomium_cochliodes_LSBY01002595.1_4
[01]Chaetomium_cochliodes_LSBY01002595.1_5	XP_003664525.1	8.319e-68	XP_003664525.1 glycoside hydrolase family 6 protein [Thermothelomyces thermophilus ATCC 42464]_x0001_AEO59280.1 glycoside hydrolase family 6 protein [Thermothelomyces thermophilus ATCC 42464]_x0001_UIX35934.1 cellobiohydrolase [synthetic construct]	237	1	Cellulose->Cellobiose	Chaetomium_cochliodes_LSBY01002595.1_5
[01]Chaetomium_cochliodes_LSBY01004034.1_2	OAL57452.1	2.396e-08	OAL57452.1 Oligoxyloglucan reducing end-specific cellobiohydrolase [Pyrenochaeta sp. DS3sAY3a]	60	1	Cellulose->Cellobiose	Chaetomium_cochliodes_LSBY01004034.1_2
[01]Chaetomium_globosum_148.51_CH408029.1_5520	KAG7293029.1	5.226e-29	KAG7293029.1 Exoglucanase 1 [Staphylotrichum longicolle]	121	1	Cellulose->Cellobiose	Chaetomium_globosum_148.51_CH408029.1_5520
[01]Chaetomium_globosum_148.51_CH408029.1_5521	KAG7293029.1	5.015e-42	KAG7293029.1 Exoglucanase 1 [Staphylotrichum longicolle]	158	1	Cellulose->Cellobiose	Chaetomium_globosum_148.51_CH408029.1_5521
[01]Chaetomium_globosum_148.51_CH408029.1_5523	AEO14799.1	2.835e-46	AEO14799.1 cellobiohydrolase I, partial [Chaetomium globosum]	171	1	Cellulose->Cellobiose	Chaetomium_globosum_148.51_CH408029.1_5523
[01]Chaetomium_globosum_148.51_CH408029.1_5523	AEM34610.1	1.155e-43	AEM34610.1 cellobiohydrolase I, partial [uncultured fungus]	164	1	Cellulose->Cellobiose	Chaetomium_globosum_148.51_CH408029.1_5523
[01]Chaetomium_globosum_148.51_CH408030.1_1425	VBB76056.1	1.926e-125	VBB76056.1 Putative beta-1, 3 exoglucanase [Podospora comata]	411	1	Cellulose->Cellobiose	Chaetomium_globosum_148.51_CH408030.1_1425
[01]Chaetomium_globosum_148.51_CH408033.1_5703	KAG7285649.1	8.905e-99	KAG7285649.1 Exoglucanase 1 [Staphylotrichum longicolle]	334	1	Cellulose->Cellobiose	Chaetomium_globosum_148.51_CH408033.1_5703
[01]Chaetomium_globosum_148.51_CH408033.1_5703	KXX74766.1	3.498e-96	KXX74766.1 Exoglucanase 1 [Madurella mycetomatis]	327	1	Cellulose->Cellobiose	Chaetomium_globosum_148.51_CH408033.1_5703
[01]Chaetomium_globosum_148.51_CH408033.1_65	KAH6641929.1	8.91e-43	KAH6641929.1 1, 4-beta cellobiohydrolase [Chaetomium globosum]	161	1	Cellulose->Cellobiose	Chaetomium_globosum_148.51_CH408033.1_65
[01]Chaetomium_globosum_148.51_CH408033.1_65	KAH6838385.1	8.156e-42	KAH6838385.1 1, 4-beta cellobiohydrolase [Chaetomium sp. MPI-CAGE-AT-0009]	158	1	Cellulose->Cellobiose	Chaetomium_globosum_148.51_CH408033.1_65
[01]Chaetomium_globosum_148.51_CH408033.1_66	KAH6838385.1	7.577e-187	KAH6838385.1 1, 4-beta cellobiohydrolase [Chaetomium sp. MPI-CAGE-AT-0009]	589	1	Cellulose->Cellobiose	Chaetomium_globosum_148.51_CH408033.1_66
[01]Chaetomium_globosum_148.51_CH408034.1_1113	XP_003664525.1	5.607e-70	XP_003664525.1 glycoside hydrolase family 6 protein [Thermothelomyces thermophilus ATCC 42464]_x0001_AEO59280.1 glycoside hydrolase family 6 protein [Thermothelomyces thermophilus ATCC 42464]_x0001_UIX35934.1 cellobiohydrolase [synthetic construct]	245	1	Cellulose->Cellobiose	Chaetomium_globosum_148.51_CH408034.1_1113
[01]Chaetomium_globosum_148.51_CH408034.1_1114	KAH6842519.1	2.024e-68	KAH6842519.1 1, 4-beta cellobiohydrolase [Chaetomium sp. MPI-CAGE-AT-0009]	237	1	Cellulose->Cellobiose	Chaetomium_globosum_148.51_CH408034.1_1114
[01]Chaetomium_globosum_148.51_CH408034.1_1115	KAH6617319.1	3.761e-63	KAH6617319.1 1, 4-beta cellobiohydrolase [Chaetomium globosum]	220	1	Cellulose->Cellobiose	Chaetomium_globosum_148.51_CH408034.1_1115
[01]Chaetomium_globosum_148.51_CH408034.1_3203	KXX83357.1	6.548e-60	KXX83357.1 Exoglucanase 1 [Madurella mycetomatis]	212	1	Cellulose->Cellobiose	Chaetomium_globosum_148.51_CH408034.1_3203
[01]Chaetomium_globosum_148.51_CH408034.1_3204	AEN99786.1	2.149e-37	AEN99786.1 cellobiohydrolase I, partial [Chaetomium sp. mg128]	144	1	Cellulose->Cellobiose	Chaetomium_globosum_148.51_CH408034.1_3204
[01]Chaetomium_globosum_148.51_CH408034.1_4600	KXX73764.1	2.685e-165	KXX73764.1 Exoglucanase 2 [Madurella mycetomatis]	530	1	Cellulose->Cellobiose	Chaetomium_globosum_148.51_CH408034.1_4600
[01]Chaetomium_globosum_148.51_CH408034.1_952	KAH6617375.1	8.298e-130	KAH6617375.1 1, 4-beta cellobiohydrolase [Chaetomium globosum]	418	1	Cellulose->Cellobiose	Chaetomium_globosum_148.51_CH408034.1_952
[01]Chaetomium_globosum_148.51_CH408034.1_952	KAH6842958.1	4.564e-117	KAH6842958.1 1, 4-beta cellobiohydrolase [Chaetomium sp. MPI-CAGE-AT-0009]	381	1	Cellulose->Cellobiose	Chaetomium_globosum_148.51_CH408034.1_952
[01]Chaetomium_globosum_148.51_CH408034.1_953	KAH6842958.1	3.754e-129	KAH6842958.1 1, 4-beta cellobiohydrolase [Chaetomium sp. MPI-CAGE-AT-0009]	418	1	Cellulose->Cellobiose	Chaetomium_globosum_148.51_CH408034.1_953
[01]Chaetomium_globosum_148.51_CH408036.1_97	KAG7288421.1	0.0001883	KAG7288421.1 1,4-beta-D-glucan cellobiohydrolase cel6a [Staphylotrichum longicolle]	48	1	Cellulose->Cellobiose	Chaetomium_globosum_148.51_CH408036.1_97
[01]Chaetomium_globosum_148.51_CH408036.1_98	KAH6846947.1	6.118e-50	KAH6846947.1 1, 4-beta cellobiohydrolase [Chaetomium sp. MPI-CAGE-AT-0009]	182	1	Cellulose->Cellobiose	Chaetomium_globosum_148.51_CH408036.1_98
[01]Chaetomium_globosum_148.51_CH408036.1_99	KAH6846947.1	1.213e-122	KAH6846947.1 1, 4-beta cellobiohydrolase [Chaetomium sp. MPI-CAGE-AT-0009]	397	1	Cellulose->Cellobiose	Chaetomium_globosum_148.51_CH408036.1_99
[01]Chaetomium_globosum_JAGIZQ010000001.1_5085	AEO14799.1	2.066e-46	AEO14799.1 cellobiohydrolase I, partial [Chaetomium globosum]	171	1	Cellulose->Cellobiose	Chaetomium_globosum_JAGIZQ010000001.1_5085
[01]Chaetomium_globosum_JAGIZQ010000001.1_5085	AEM34610.1	8.417e-44	AEM34610.1 cellobiohydrolase I, partial [uncultured fungus]	164	1	Cellulose->Cellobiose	Chaetomium_globosum_JAGIZQ010000001.1_5085
[01]Chaetomium_globosum_JAGIZQ010000002.1_1365	KAG7286143.1	2.565e-77	KAG7286143.1 Exoglucanase 1 [Staphylotrichum longicolle]	265	1	Cellulose->Cellobiose	Chaetomium_globosum_JAGIZQ010000002.1_1365
[01]Chaetomium_globosum_JAGIZQ010000002.1_1366	AEM26456.1	1.141e-37	AEM26456.1 cellobiohydrolase I, partial [uncultured fungus]	145	1	Cellulose->Cellobiose	Chaetomium_globosum_JAGIZQ010000002.1_1366
[01]Chaetomium_globosum_JAGIZQ010000002.1_1366	AEM27001.1	1.141e-37	AEM27001.1 cellobiohydrolase I, partial [uncultured fungus]	145	1	Cellulose->Cellobiose	Chaetomium_globosum_JAGIZQ010000002.1_1366
[01]Chaetomium_globosum_JAGIZQ010000002.1_1367	KAG7286143.1	1.69e-59	KAG7286143.1 Exoglucanase 1 [Staphylotrichum longicolle]	211	1	Cellulose->Cellobiose	Chaetomium_globosum_JAGIZQ010000002.1_1367
[01]Chaetomium_globosum_JAGIZQ010000002.1_6100	KAH6838385.1	2.366e-188	KAH6838385.1 1, 4-beta cellobiohydrolase [Chaetomium sp. MPI-CAGE-AT-0009]	593	1	Cellulose->Cellobiose	Chaetomium_globosum_JAGIZQ010000002.1_6100
[01]Chaetomium_globosum_JAGIZQ010000003.1_4170	XP_001911745.1	1.431e-122	XP_001911745.1 uncharacterized protein PODANS_2_9370 [Podospora anserina S mat+]_x0001_CAP73573.1 unnamed protein product [Podospora anserina S mat+]_x0001_CDP25976.1 Putative beta-1, 3 exoglucanase [Podospora anserina S mat+]	403	1	Cellulose->Cellobiose	Chaetomium_globosum_JAGIZQ010000003.1_4170
[01]Chaetomium_globosum_JAGIZQ010000003.1_4170	VBB76056.1	5.04e-122	VBB76056.1 Putative beta-1, 3 exoglucanase [Podospora comata]	401	1	Cellulose->Cellobiose	Chaetomium_globosum_JAGIZQ010000003.1_4170
[01]Chaetomium_globosum_JAGIZQ010000004.1_967	5W11_A	6.837e-194	5W11_A Biochemical and structural insights into the catalytic mechanism of thermostable cellobiohydrolase Cel7A from industrially relevant fungus Myceliophthora thermophila [Thermothelomyces thermophilus]_x0001_5W11_B Biochemical and structural insights into the catalytic mechanism of thermostable cellobiohydrolase Cel7A from industrially relevant fungus Myceliophthora thermophila [Thermothelomyc…	614	1	Cellulose->Cellobiose	Chaetomium_globosum_JAGIZQ010000004.1_967
[01]Chaetomium_globosum_JAGIZQ010000005.1_1326	KXX81013.1	1.595e-133	KXX81013.1 Exoglucanase 1 [Madurella mycetomatis]	437	1	Cellulose->Cellobiose	Chaetomium_globosum_JAGIZQ010000005.1_1326
[01]Chaetomium_globosum_JAGIZQ010000006.1_4859	KAH6623951.1	4.35e-126	KAH6623951.1 1, 4-beta cellobiohydrolase [Chaetomium globosum]	407	1	Cellulose->Cellobiose	Chaetomium_globosum_JAGIZQ010000006.1_4859
[01]Chaetomium_globosum_JAGIZQ010000006.1_4859	KAH6846947.1	1.586e-122	KAH6846947.1 1, 4-beta cellobiohydrolase [Chaetomium sp. MPI-CAGE-AT-0009]	397	1	Cellulose->Cellobiose	Chaetomium_globosum_JAGIZQ010000006.1_4859
[01]Chaetomium_globosum_JAGIZQ010000006.1_4860	KAH6846947.1	1.58e-49	KAH6846947.1 1, 4-beta cellobiohydrolase [Chaetomium sp. MPI-CAGE-AT-0009]	181	1	Cellulose->Cellobiose	Chaetomium_globosum_JAGIZQ010000006.1_4860
[01]Chaetomium_globosum_JAGIZQ010000007.1_1443	KAH6842519.1	3.285e-86	KAH6842519.1 1, 4-beta cellobiohydrolase [Chaetomium sp. MPI-CAGE-AT-0009]	289	1	Cellulose->Cellobiose	Chaetomium_globosum_JAGIZQ010000007.1_1443
[01]Chaetomium_globosum_JAGIZQ010000007.1_1444	KAH6842519.1	1.122e-71	KAH6842519.1 1, 4-beta cellobiohydrolase [Chaetomium sp. MPI-CAGE-AT-0009]	247	1	Cellulose->Cellobiose	Chaetomium_globosum_JAGIZQ010000007.1_1444
[01]Chaetomium_globosum_JAGIZQ010000007.1_1445	XP_003664525.1	3.031e-71	XP_003664525.1 glycoside hydrolase family 6 protein [Thermothelomyces thermophilus ATCC 42464]_x0001_AEO59280.1 glycoside hydrolase family 6 protein [Thermothelomyces thermophilus ATCC 42464]_x0001_UIX35934.1 cellobiohydrolase [synthetic construct]	246	1	Cellulose->Cellobiose	Chaetomium_globosum_JAGIZQ010000007.1_1445
[01]Chaetomium_globosum_JAGIZQ010000007.1_1611	KAH6842958.1	4.13e-130	KAH6842958.1 1, 4-beta cellobiohydrolase [Chaetomium sp. MPI-CAGE-AT-0009]	421	1	Cellulose->Cellobiose	Chaetomium_globosum_JAGIZQ010000007.1_1611
[01]Chaetomium_globosum_JAGIZQ010000007.1_1612	KAH6842958.1	1.233e-117	KAH6842958.1 1, 4-beta cellobiohydrolase [Chaetomium sp. MPI-CAGE-AT-0009]	383	1	Cellulose->Cellobiose	Chaetomium_globosum_JAGIZQ010000007.1_1612
[01]Chaetomium_globosum_JAGIZQ010000008.1_6	KXX74766.1	2.831e-96	KXX74766.1 Exoglucanase 1 [Madurella mycetomatis]	325	1	Cellulose->Cellobiose	Chaetomium_globosum_JAGIZQ010000008.1_6
[01]Chaetomium_sp_MPI_CAGE_JAHBOE010000001.1_2372	AEM27076.1	1.04e-43	AEM27076.1 cellobiohydrolase I, partial [uncultured fungus]	163	1	Cellulose->Cellobiose	Chaetomium_sp_MPI_CAGE_JAHBOE010000001.1_2372
[01]Chaetomium_sp_MPI_CAGE_JAHBOE010000001.1_2372	AEM27037.1	1.04e-43	AEM27037.1 cellobiohydrolase I, partial [uncultured fungus]_x0001_AEM27038.1 cellobiohydrolase I, partial [uncultured fungus]	163	1	Cellulose->Cellobiose	Chaetomium_sp_MPI_CAGE_JAHBOE010000001.1_2372
[01]Chaetomium_sp_MPI_CAGE_JAHBOE010000001.1_2375	KAG7293029.1	2.576e-29	KAG7293029.1 Exoglucanase 1 [Staphylotrichum longicolle]	120	1	Cellulose->Cellobiose	Chaetomium_sp_MPI_CAGE_JAHBOE010000001.1_2375
[01]Chaetomium_sp_MPI_CAGE_JAHBOE010000002.1_6007	2RFW_A	6.745e-11	2RFW_A Crystal Structure of Cellobiohydrolase from Melanocarpus albomyces [Melanocarpus albomyces]_x0001_2RFW_B Crystal Structure of Cellobiohydrolase from Melanocarpus albomyces [Melanocarpus albomyces]_x0001_2RFW_C Crystal Structure of Cellobiohydrolase from Melanocarpus albomyces [Melanocarpus albomyces]_x0001_2RFW_D Crystal Structure of Cellobiohydrolase from Melanocarpus albomyces [Melanocar…	67	1	Cellulose->Cellobiose	Chaetomium_sp_MPI_CAGE_JAHBOE010000002.1_6007
[01]Chaetomium_sp_MPI_CAGE_JAHBOE010000002.1_6008	KAG7285649.1	1.056e-106	KAG7285649.1 Exoglucanase 1 [Staphylotrichum longicolle]	351	1	Cellulose->Cellobiose	Chaetomium_sp_MPI_CAGE_JAHBOE010000002.1_6008
[01]Chaetomium_sp_MPI_CAGE_JAHBOE010000002.1_6008	KXX74766.1	2.049e-103	KXX74766.1 Exoglucanase 1 [Madurella mycetomatis]	341	1	Cellulose->Cellobiose	Chaetomium_sp_MPI_CAGE_JAHBOE010000002.1_6008
[01]Chaetomium_sp_MPI_CAGE_JAHBOE010000003.1_75	KAB5550807.1	0.0002311	KAB5550807.1 cellobiohydrolase II [Coniochaeta sp. 2T2.1]	48	1	Cellulose->Cellobiose	Chaetomium_sp_MPI_CAGE_JAHBOE010000003.1_75
[01]Chaetomium_sp_MPI_CAGE_JAHBOE010000003.1_76	KAH6623951.1	7.016e-80	KAH6623951.1 1, 4-beta cellobiohydrolase [Chaetomium globosum]	273	1	Cellulose->Cellobiose	Chaetomium_sp_MPI_CAGE_JAHBOE010000003.1_76
[01]Chaetomium_sp_MPI_CAGE_JAHBOE010000003.1_77	KAH6623951.1	1.157e-116	KAH6623951.1 1, 4-beta cellobiohydrolase [Chaetomium globosum]	379	1	Cellulose->Cellobiose	Chaetomium_sp_MPI_CAGE_JAHBOE010000003.1_77
[01]Chaetomium_sp_MPI_CAGE_JAHBOE010000003.1_78	KAH6623951.1	3.85e-53	KAH6623951.1 1, 4-beta cellobiohydrolase [Chaetomium globosum]	191	1	Cellulose->Cellobiose	Chaetomium_sp_MPI_CAGE_JAHBOE010000003.1_78
[01]Chaetomium_sp_MPI_CAGE_JAHBOE010000005.1_1167	KAI0177147.1	4.199e-50	KAI0177147.1 exoglucanase 3 precursor [Pestalotiopsis sp. NC0098]	187	1	Cellulose->Cellobiose	Chaetomium_sp_MPI_CAGE_JAHBOE010000005.1_1167
[01]Chaetomium_sp_MPI_CAGE_JAHBOE010000005.1_1169	KAH6617319.1	5.023e-28	KAH6617319.1 1, 4-beta cellobiohydrolase [Chaetomium globosum]	116	1	Cellulose->Cellobiose	Chaetomium_sp_MPI_CAGE_JAHBOE010000005.1_1169
[01]Chaetomium_sp_MPI_CAGE_JAHBOE010000005.1_1170	KAH6617319.1	2.505e-62	KAH6617319.1 1, 4-beta cellobiohydrolase [Chaetomium globosum]	218	1	Cellulose->Cellobiose	Chaetomium_sp_MPI_CAGE_JAHBOE010000005.1_1170
[01]Chaetomium_sp_MPI_CAGE_JAHBOE010000005.1_2720	KAH6617375.1	6.141e-130	KAH6617375.1 1, 4-beta cellobiohydrolase [Chaetomium globosum]	420	1	Cellulose->Cellobiose	Chaetomium_sp_MPI_CAGE_JAHBOE010000005.1_2720
[01]Chaetomium_sp_MPI_CAGE_JAHBOE010000005.1_2721	KAH6617375.1	3.959e-115	KAH6617375.1 1, 4-beta cellobiohydrolase [Chaetomium globosum]	376	1	Cellulose->Cellobiose	Chaetomium_sp_MPI_CAGE_JAHBOE010000005.1_2721
[01]Chaetomium_sp_MPI_CAGE_JAHBOE010000005.1_3141	KXX83357.1	3.981e-58	KXX83357.1 Exoglucanase 1 [Madurella mycetomatis]	207	1	Cellulose->Cellobiose	Chaetomium_sp_MPI_CAGE_JAHBOE010000005.1_3141
[01]Chaetomium_sp_MPI_CAGE_JAHBOE010000005.1_3142	AEM27001.1	5.558e-37	AEM27001.1 cellobiohydrolase I, partial [uncultured fungus]	143	1	Cellulose->Cellobiose	Chaetomium_sp_MPI_CAGE_JAHBOE010000005.1_3142
[01]Chaetomium_sp_MPI_CAGE_JAHBOE010000005.1_4462	KXX73764.1	5.89e-167	KXX73764.1 Exoglucanase 2 [Madurella mycetomatis]	534	1	Cellulose->Cellobiose	Chaetomium_sp_MPI_CAGE_JAHBOE010000005.1_4462
[01]Chaetomium_sp_MPI_CAGE_JAHBOE010000006.1_934	KXX81013.1	1.521e-134	KXX81013.1 Exoglucanase 1 [Madurella mycetomatis]	445	1	Cellulose->Cellobiose	Chaetomium_sp_MPI_CAGE_JAHBOE010000006.1_934
[01]Chaetomium_sp_MPI_CAGE_JAHBOE010000009.1_193	KAH6838385.1	4.128e-205	KAH6838385.1 1, 4-beta cellobiohydrolase [Chaetomium sp. MPI-CAGE-AT-0009]	643	1	Cellulose->Cellobiose	Chaetomium_sp_MPI_CAGE_JAHBOE010000009.1_193
[01]Chaetomium_sp_MPI_CAGE_JAHBOE010000009.1_193	KAH6641929.1	3.835e-188	KAH6641929.1 1, 4-beta cellobiohydrolase [Chaetomium globosum]	594	1	Cellulose->Cellobiose	Chaetomium_sp_MPI_CAGE_JAHBOE010000009.1_193
[01]Chaetomium_sp_MPI_CAGE_JAHBOE010000009.1_194	KAH6641929.1	2.797e-42	KAH6641929.1 1, 4-beta cellobiohydrolase [Chaetomium globosum]	159	1	Cellulose->Cellobiose	Chaetomium_sp_MPI_CAGE_JAHBOE010000009.1_194
[01]Chaetomium_thermophilum_dissitum_JAAFKN010000012.1_3	XP_006693547.1	0	XP_006693547.1 exoglucanase-like protein [Chaetomium thermophilum var. thermophilum DSM 1495]_x0001_EGS21251.1 exoglucanase-like protein [Chaetomium thermophilum var. thermophilum DSM 1495]	1034	1	Cellulose->Cellobiose	Chaetomium_thermophilum_dissitum_JAAFKN010000012.1_3
[01]Chaetomium_thermophilum_dissitum_JAAFKN010000102.1_11	AGY80099.1	6.913e-181	AGY80099.1 cellobiohydrolase family protein 12, partial [Chaetomium thermophilum]	570	1	Cellulose->Cellobiose	Chaetomium_thermophilum_dissitum_JAAFKN010000102.1_11
[01]Chaetomium_thermophilum_dissitum_JAAFKN010000102.1_14	AGY80099.1	4.619e-72	AGY80099.1 cellobiohydrolase family protein 12, partial [Chaetomium thermophilum]	249	1	Cellulose->Cellobiose	Chaetomium_thermophilum_dissitum_JAAFKN010000102.1_14
[01]Chaetomium_thermophilum_dissitum_JAAFKN010000117.1_6	AAY89412.2	4.934e-59	AAY89412.2 cellobiohydrolase precursor [Chaetomium thermophilum]	209	1	Cellulose->Cellobiose	Chaetomium_thermophilum_dissitum_JAAFKN010000117.1_6
[01]Chaetomium_thermophilum_dissitum_JAAFKN010000117.1_6	2RFW_A	2.74e-49	2RFW_A Crystal Structure of Cellobiohydrolase from Melanocarpus albomyces [Melanocarpus albomyces]_x0001_2RFW_B Crystal Structure of Cellobiohydrolase from Melanocarpus albomyces [Melanocarpus albomyces]_x0001_2RFW_C Crystal Structure of Cellobiohydrolase from Melanocarpus albomyces [Melanocarpus albomyces]_x0001_2RFW_D Crystal Structure of Cellobiohydrolase from Melanocarpus albomyces [Melanocar…	181	1	Cellulose->Cellobiose	Chaetomium_thermophilum_dissitum_JAAFKN010000117.1_6
[01]Chaetomium_thermophilum_dissitum_JAAFKN010000117.1_7	KAG7285649.1	4.908e-102	KAG7285649.1 Exoglucanase 1 [Staphylotrichum longicolle]	338	1	Cellulose->Cellobiose	Chaetomium_thermophilum_dissitum_JAAFKN010000117.1_7
[01]Chaetomium_thermophilum_dissitum_JAAFKN010000496.1_16	AGY80104.1	4.61e-194	AGY80104.1 cellobiohydrolase family protein 61, partial [Chaetomium thermophilum]	611	1	Cellulose->Cellobiose	Chaetomium_thermophilum_dissitum_JAAFKN010000496.1_16
[01]Chaetomium_thermophilum_dissitum_JAAFKN010000649.1_8	XP_009854649.1	9.612e-64	XP_009854649.1 hypothetical protein NEUTE1DRAFT_88314 [Neurospora tetrasperma FGSC 2508]_x0001_EGO54720.1 hypothetical protein NEUTE1DRAFT_88314 [Neurospora tetrasperma FGSC 2508]_x0001_EGZ67804.1 Oligoxyloglucan reducing end-specific cellobiohydrolase [Neurospora tetrasperma FGSC 2509]	223	1	Cellulose->Cellobiose	Chaetomium_thermophilum_dissitum_JAAFKN010000649.1_8
[01]Chaetomium_thermophilum_dissitum_JAAFKN010001001.1_9	4A05_A	3.9e-80	4A05_A Structure of the catalytic core domain of the cellobiohydrolase, Cel6A, from Chaetomium thermophilum [Chaetomium thermophilum]	276	1	Cellulose->Cellobiose	Chaetomium_thermophilum_dissitum_JAAFKN010001001.1_9
[01]Chaetomium_thermophilum_dissitum_JAAFKN010001001.1_9	XP_006695418.1	3.9e-80	XP_006695418.1 cellulose 1,4-beta-cellobiosidase II-like protein [Chaetomium thermophilum var. thermophilum DSM 1495]_x0001_AAY88915.1 cellobiohydrolase family 6 [Chaetomium thermophilum]_x0001_EGS18473.1 cellulose 1,4-beta-cellobiosidase II-like protein [Chaetomium thermophilum var. thermophilum DSM 1495]	276	1	Cellulose->Cellobiose	Chaetomium_thermophilum_dissitum_JAAFKN010001001.1_9
[01]Chaetomium_thermophilum_dissitum_JAAFKN010001052.1_1	KAH7359758.1	7.579e-26	KAH7359758.1 cellobiohydrolase-like protein II precursor [Pyrenochaeta sp. MPI-SDFR-AT-0127]	110	1	Cellulose->Cellobiose	Chaetomium_thermophilum_dissitum_JAAFKN010001052.1_1
[01]Chaetomium_thermophilum_dissitum_JAAFKN010001052.1_2	XP_031876385.1	3.811e-10	XP_031876385.1 1,4-beta-D-glucan cellobiohydrolase [Colletotrichum fructicola]_x0001_KAF0316532.1 exoglucanase 3 precursor [Colletotrichum asianum]_x0001_KAF4475628.1 1,4-beta-D-glucan cellobiohydrolase CEL6C [Colletotrichum fructicola Nara gc5]_x0001_KAF4819036.1 1,4-beta-D-glucan cellobiohydrolase CEL6C [Colletotrichum tropicale]_x0001_KAE9566837.1 1,4-beta-D-glucan cellobiohydrolase [Colletotr…	63	1	Cellulose->Cellobiose	Chaetomium_thermophilum_dissitum_JAAFKN010001052.1_2
[01]Chaetomium_thermophilum_dissitum_JAAFKN010001052.1_2	XP_036581633.1	3.811e-10	XP_036581633.1 exoglucanase 3 precursor [Colletotrichum truncatum]_x0001_KAF6790076.1 exoglucanase 3 precursor [Colletotrichum truncatum]	63	1	Cellulose->Cellobiose	Chaetomium_thermophilum_dissitum_JAAFKN010001052.1_2
[01]Chaetomium_thermophilum_dissitum_JAAFKN010001052.1_3	XP_956581.1	2.632e-51	XP_956581.1 exoglucanase 3 [Neurospora crassa OR74A]_x0001_EAA27345.1 exoglucanase 3 [Neurospora crassa OR74A]_x0001_KHE86259.1 glycoside hydrolase family 6 protein [Neurospora crassa]	187	1	Cellulose->Cellobiose	Chaetomium_thermophilum_dissitum_JAAFKN010001052.1_3
[01]Chaetomium_thermophilum_dissitum_JAAFKN010001077.1_2	AGY80101.1	9.136e-58	AGY80101.1 cellobiohydrolase family protein 45, partial [Chaetomium thermophilum]	205	1	Cellulose->Cellobiose	Chaetomium_thermophilum_dissitum_JAAFKN010001077.1_2
[01]Chaetomium_thermophilum_dissitum_JAAFKN010001077.1_3	AGY80101.1	3.191e-86	AGY80101.1 cellobiohydrolase family protein 45, partial [Chaetomium thermophilum]	289	1	Cellulose->Cellobiose	Chaetomium_thermophilum_dissitum_JAAFKN010001077.1_3
[01]Chaetomium_thermophilum_dissitum_JAAFKN010001595.1_5	XP_006695708.1	5.431e-56	XP_006695708.1 exoglucanase-like protein [Chaetomium thermophilum var. thermophilum DSM 1495]_x0001_EGS18763.1 exoglucanase-like protein [Chaetomium thermophilum var. thermophilum DSM 1495]	199	1	Cellulose->Cellobiose	Chaetomium_thermophilum_dissitum_JAAFKN010001595.1_5
[01]Chaetomium_thermophilum_dissitum_JAAFKN010001595.1_5	AEM27076.1	2.312e-50	AEM27076.1 cellobiohydrolase I, partial [uncultured fungus]	183	1	Cellulose->Cellobiose	Chaetomium_thermophilum_dissitum_JAAFKN010001595.1_5
[01]Chaetomium_thermophilum_dissitum_JAAFKN010001595.1_7	KAG7293029.1	2.474e-44	KAG7293029.1 Exoglucanase 1 [Staphylotrichum longicolle]	166	1	Cellulose->Cellobiose	Chaetomium_thermophilum_dissitum_JAAFKN010001595.1_7
[01]Chaetomium_thermophilum_dissitum_JAAFKN010002305.1_1	XP_006694959.1	6.162e-292	XP_006694959.1 endoglucanase-like protein [Chaetomium thermophilum var. thermophilum DSM 1495]_x0001_AGY80098.1 cellobiohydrolase family protein 7 [Chaetomium thermophilum]_x0001_EGS20074.1 endoglucanase-like protein [Chaetomium thermophilum var. thermophilum DSM 1495]	899	1	Cellulose->Cellobiose	Chaetomium_thermophilum_dissitum_JAAFKN010002305.1_1
[01]Chaetomiumsp_MPI_SDFR_0129_JAGJXA010000001.1_2065	KAG7293029.1	3.809e-17	KAG7293029.1 Exoglucanase 1 [Staphylotrichum longicolle]	85	1	Cellulose->Cellobiose	Chaetomiumsp_MPI_SDFR_0129_JAGJXA010000001.1_2065
[01]Chaetomiumsp_MPI_SDFR_0129_JAGJXA010000001.1_2067	KAG7293029.1	2.823e-49	KAG7293029.1 Exoglucanase 1 [Staphylotrichum longicolle]	181	1	Cellulose->Cellobiose	Chaetomiumsp_MPI_SDFR_0129_JAGJXA010000001.1_2067
[01]Chaetomiumsp_MPI_SDFR_0129_JAGJXA010000001.1_2067	KXX74890.1	2.359e-47	KXX74890.1 Exoglucanase 1 [Madurella mycetomatis]	175	1	Cellulose->Cellobiose	Chaetomiumsp_MPI_SDFR_0129_JAGJXA010000001.1_2067
[01]Chaetomiumsp_MPI_SDFR_0129_JAGJXA010000001.1_6221	5W11_A	7.099e-185	5W11_A Biochemical and structural insights into the catalytic mechanism of thermostable cellobiohydrolase Cel7A from industrially relevant fungus Myceliophthora thermophila [Thermothelomyces thermophilus]_x0001_5W11_B Biochemical and structural insights into the catalytic mechanism of thermostable cellobiohydrolase Cel7A from industrially relevant fungus Myceliophthora thermophila [Thermothelomyc…	589	1	Cellulose->Cellobiose	Chaetomiumsp_MPI_SDFR_0129_JAGJXA010000001.1_6221
[01]Chaetomiumsp_MPI_SDFR_0129_JAGJXA010000003.1_4677	KAH6641929.1	3.784e-158	KAH6641929.1 1, 4-beta cellobiohydrolase [Chaetomium globosum]	506	1	Cellulose->Cellobiose	Chaetomiumsp_MPI_SDFR_0129_JAGJXA010000003.1_4677
[01]Chaetomiumsp_MPI_SDFR_0129_JAGJXA010000003.1_4678	KAG7289989.1	9.051e-36	KAG7289989.1 1,4-beta-D-glucan cellobiohydrolase cel6b [Staphylotrichum longicolle]	141	1	Cellulose->Cellobiose	Chaetomiumsp_MPI_SDFR_0129_JAGJXA010000003.1_4678
[01]Chaetomiumsp_MPI_SDFR_0129_JAGJXA010000003.1_4678	KXX73958.1	2.338e-35	KXX73958.1 putative exoglucanase GH6D [Madurella mycetomatis]	140	1	Cellulose->Cellobiose	Chaetomiumsp_MPI_SDFR_0129_JAGJXA010000003.1_4678
[01]Chaetomiumsp_MPI_SDFR_0129_JAGJXA010000004.1_2988	KXX81013.1	1.023e-21	KXX81013.1 Exoglucanase 1 [Madurella mycetomatis]	104	1	Cellulose->Cellobiose	Chaetomiumsp_MPI_SDFR_0129_JAGJXA010000004.1_2988
[01]Chaetomiumsp_MPI_SDFR_0129_JAGJXA010000004.1_2989	KAH6673370.1	1.391e-69	KAH6673370.1 1,4-beta-D-glucan cellobiohydrolase B [Halenospora varia]	253	1	Cellulose->Cellobiose	Chaetomiumsp_MPI_SDFR_0129_JAGJXA010000004.1_2989
[01]Chaetomiumsp_MPI_SDFR_0129_JAGJXA010000007.1_1557	AEM26456.1	1.959e-58	AEM26456.1 cellobiohydrolase I, partial [uncultured fungus]	208	1	Cellulose->Cellobiose	Chaetomiumsp_MPI_SDFR_0129_JAGJXA010000007.1_1557
[01]Chaetomiumsp_MPI_SDFR_0129_JAGJXA010000007.1_1557	AEM27001.1	1.959e-58	AEM27001.1 cellobiohydrolase I, partial [uncultured fungus]	208	1	Cellulose->Cellobiose	Chaetomiumsp_MPI_SDFR_0129_JAGJXA010000007.1_1557
[01]Chaetomiumsp_MPI_SDFR_0129_JAGJXA010000010.1_739	XP_003664525.1	6.973e-68	XP_003664525.1 glycoside hydrolase family 6 protein [Thermothelomyces thermophilus ATCC 42464]_x0001_AEO59280.1 glycoside hydrolase family 6 protein [Thermothelomyces thermophilus ATCC 42464]_x0001_UIX35934.1 cellobiohydrolase [synthetic construct]	239	1	Cellulose->Cellobiose	Chaetomiumsp_MPI_SDFR_0129_JAGJXA010000010.1_739
[01]Chaetomiumsp_MPI_SDFR_0129_JAGJXA010000010.1_741	KAH6617319.1	2.289e-76	KAH6617319.1 1, 4-beta cellobiohydrolase [Chaetomium globosum]	261	1	Cellulose->Cellobiose	Chaetomiumsp_MPI_SDFR_0129_JAGJXA010000010.1_741
[01]Chaetomiumsp_MPI_SDFR_0129_JAGJXA010000013.1_46	KAI1197543.1	3.791e-16	KAI1197543.1 putative cellulose 1, 4-beta-cellobiosidase [Nemania serpens]	82	1	Cellulose->Cellobiose	Chaetomiumsp_MPI_SDFR_0129_JAGJXA010000013.1_46
[01]Chaetomiumsp_MPI_SDFR_0129_JAGJXA010000013.1_48	KXX74766.1	4.222e-98	KXX74766.1 Exoglucanase 1 [Madurella mycetomatis]	327	1	Cellulose->Cellobiose	Chaetomiumsp_MPI_SDFR_0129_JAGJXA010000013.1_48
[01]Cladosporium_tenuissimum_JAIQXY010000009.1_312	KAF4548258.1	4.014e-143	KAF4548258.1 1,4-beta-D-glucan cellobiohydrolase C-like protein [Elsinoe fawcettii]	463	1	Cellulose->Cellobiose	Cladosporium_tenuissimum_JAIQXY010000009.1_312
[01]Cladosporium_tenuissimum_JAIQXY010000009.1_312	KAF2224634.1	4.515e-141	KAF2224634.1 1, 4-beta cellobiohydrolase [Elsinoe ampelina]	457	1	Cellulose->Cellobiose	Cladosporium_tenuissimum_JAIQXY010000009.1_312
[01]Coniochaeta_hoffmannii_NXFW01000001.1_85	KAB5535066.1	1.046e-38	KAB5535066.1 exoglucanase 3 precursor [Coniochaeta sp. 2T2.1]	149	1	Cellulose->Cellobiose	Coniochaeta_hoffmannii_NXFW01000001.1_85
[01]Coniochaeta_hoffmannii_NXFW01000001.1_85	KAB5577584.1	5.092e-38	KAB5577584.1 exoglucanase 3 precursor [Coniochaeta sp. 2T2.1]	147	1	Cellulose->Cellobiose	Coniochaeta_hoffmannii_NXFW01000001.1_85
[01]Coniochaeta_hoffmannii_NXFW01000001.1_86	KAB5577584.1	7.791e-28	KAB5577584.1 exoglucanase 3 precursor [Coniochaeta sp. 2T2.1]	119	1	Cellulose->Cellobiose	Coniochaeta_hoffmannii_NXFW01000001.1_86
[01]Coniochaeta_hoffmannii_NXFW01000001.1_87	KAB5535066.1	2.929e-54	KAB5535066.1 exoglucanase 3 precursor [Coniochaeta sp. 2T2.1]	195	1	Cellulose->Cellobiose	Coniochaeta_hoffmannii_NXFW01000001.1_87
[01]Coniochaeta_hoffmannii_NXFW01000001.1_88	KAB5577584.1	1.747e-51	KAB5577584.1 exoglucanase 3 precursor [Coniochaeta sp. 2T2.1]	186	1	Cellulose->Cellobiose	Coniochaeta_hoffmannii_NXFW01000001.1_88
[01]Coniochaeta_hoffmannii_NXFW01000005.1_25	KAB5584884.1	1.35e-38	KAB5584884.1 1, 4-beta cellobiohydrolase [Coniochaeta sp. 2T2.1]	151	1	Cellulose->Cellobiose	Coniochaeta_hoffmannii_NXFW01000005.1_25
[01]Coniochaeta_hoffmannii_NXFW01000051.1_62	KAB5529020.1	6.888e-30	KAB5529020.1 cellulose 1,4-beta-cellobiosidase [Coniochaeta sp. 2T2.1]	122	1	Cellulose->Cellobiose	Coniochaeta_hoffmannii_NXFW01000051.1_62
[01]Coniochaeta_hoffmannii_NXFW01000051.1_62	KAH8901847.1	2.448e-29	KAH8901847.1 1,4-beta-D-glucan cellobiohydrolase-like protein [Coniochaeta sp. PMI_546]	120	1	Cellulose->Cellobiose	Coniochaeta_hoffmannii_NXFW01000051.1_62
[01]Coniochaeta_hoffmannii_NXFW01000051.1_63	OIW22475.1	1.535e-59	OIW22475.1 1,4-beta-D-glucan cellobiohydrolase-like protein [Coniochaeta ligniaria NRRL 30616]	211	1	Cellulose->Cellobiose	Coniochaeta_hoffmannii_NXFW01000051.1_63
[01]Coniochaeta_hoffmannii_NXFW01000051.1_64	KAB5529020.1	3.723e-133	KAB5529020.1 cellulose 1,4-beta-cellobiosidase [Coniochaeta sp. 2T2.1]	428	1	Cellulose->Cellobiose	Coniochaeta_hoffmannii_NXFW01000051.1_64
[01]Coniochaeta_hoffmannii_NXFW01000152.1_20	KAF1966131.1	3.715e-49	KAF1966131.1 exoglucanase-like protein 1 precursor [Bimuria novae-zelandiae CBS 107.79]	182	1	Cellulose->Cellobiose	Coniochaeta_hoffmannii_NXFW01000152.1_20
[01]Coniochaeta_hoffmannii_NXFW01000191.1_49	KKY35571.1	1.803e-36	KKY35571.1 putative exoglucanase 1 [Diaporthe ampelina]	143	1	Cellulose->Cellobiose	Coniochaeta_hoffmannii_NXFW01000191.1_49
[01]Coniochaeta_hoffmannii_NXFW01000191.1_51	KAI0542934.1	7.644e-116	KAI0542934.1 putative cellulose 1, 4-beta-cellobiosidase [Xylaria digitata]	378	1	Cellulose->Cellobiose	Coniochaeta_hoffmannii_NXFW01000191.1_51
[01]Coniochaeta_hoffmannii_NXFW01000191.1_51	KAI0419142.1	3.699e-115	KAI0419142.1 putative cellulose 1, 4-beta-cellobiosidase [Xylaria grammica]_x0001_GAW12081.1 hypothetical protein ANO14919_014390 [fungal sp. No.14919]	376	1	Cellulose->Cellobiose	Coniochaeta_hoffmannii_NXFW01000191.1_51
[01]Coniochaeta_hoffmannii_NXFW01000207.1_17	KAB5576136.1	8.285e-170	KAB5576136.1 beta 1,3 exoglucanase [Coniochaeta sp. 2T2.1]	550	1	Cellulose->Cellobiose	Coniochaeta_hoffmannii_NXFW01000207.1_17
[01]Coniochaeta_hoffmannii_NXFW01000207.1_17	KAB5550792.1	1.021e-168	KAB5550792.1 beta 1,3 exoglucanase [Coniochaeta sp. 2T2.1]	547	1	Cellulose->Cellobiose	Coniochaeta_hoffmannii_NXFW01000207.1_17
[01]Coniochaeta_hoffmannii_NXFW01000207.1_18	KAB5576136.1	7.85e-155	KAB5576136.1 beta 1,3 exoglucanase [Coniochaeta sp. 2T2.1]	496	1	Cellulose->Cellobiose	Coniochaeta_hoffmannii_NXFW01000207.1_18
[01]Coniochaeta_hoffmannii_NXFW01000207.1_19	KAB5576136.1	5.928e-72	KAB5576136.1 beta 1,3 exoglucanase [Coniochaeta sp. 2T2.1]	247	1	Cellulose->Cellobiose	Coniochaeta_hoffmannii_NXFW01000207.1_19
[01]Coniochaeta_hoffmannii_NXFW01000512.1_28	KAB5576123.1	1.876e-264	KAB5576123.1 cellobiohydrolase II [Coniochaeta sp. 2T2.1]	822	1	Cellulose->Cellobiose	Coniochaeta_hoffmannii_NXFW01000512.1_28
[01]Coniochaeta_hoffmannii_NXFW01000570.1_10	KAB5572580.1	9.366e-91	KAB5572580.1 cellulose 1,4-beta-cellobiosidase [Coniochaeta sp. 2T2.1]	312	1	Cellulose->Cellobiose	Coniochaeta_hoffmannii_NXFW01000570.1_10
[01]Coniochaeta_hoffmannii_NXFW01000570.1_11	OIW31667.1	6.181e-88	OIW31667.1 cellulose 1,4-beta-cellobiosidase [Coniochaeta ligniaria NRRL 30616]	295	1	Cellulose->Cellobiose	Coniochaeta_hoffmannii_NXFW01000570.1_11
[01]Coniochaeta_hoffmannii_NXFW01000570.1_12	KAB5571891.1	7.25e-77	KAB5571891.1 cellulose 1,4-beta-cellobiosidase [Coniochaeta sp. 2T2.1]	262	1	Cellulose->Cellobiose	Coniochaeta_hoffmannii_NXFW01000570.1_12
[01]Coniochaeta_ligniaria_NRRL_30616_KV875095.1_396	KAB5572580.1	4.209e-96	KAB5572580.1 cellulose 1,4-beta-cellobiosidase [Coniochaeta sp. 2T2.1]	317	1	Cellulose->Cellobiose	Coniochaeta_ligniaria_NRRL_30616_KV875095.1_396
[01]Coniochaeta_ligniaria_NRRL_30616_KV875095.1_397	KAH8912110.1	1.94e-137	KAH8912110.1 cellobiohydrolase [Coniochaeta sp. PMI_546]	442	1	Cellulose->Cellobiose	Coniochaeta_ligniaria_NRRL_30616_KV875095.1_397
[01]Coniochaeta_ligniaria_NRRL_30616_KV875097.1_40	KAB5576136.1	1.423e-42	KAB5576136.1 beta 1,3 exoglucanase [Coniochaeta sp. 2T2.1]	167	1	Cellulose->Cellobiose	Coniochaeta_ligniaria_NRRL_30616_KV875097.1_40
[01]Coniochaeta_ligniaria_NRRL_30616_KV875097.1_41	KAB5576136.1	2.039e-249	KAB5576136.1 beta 1,3 exoglucanase [Coniochaeta sp. 2T2.1]	777	1	Cellulose->Cellobiose	Coniochaeta_ligniaria_NRRL_30616_KV875097.1_41
[01]Coniochaeta_ligniaria_NRRL_30616_KV875097.1_43	KAB5576136.1	1.454e-67	KAB5576136.1 beta 1,3 exoglucanase [Coniochaeta sp. 2T2.1]	234	1	Cellulose->Cellobiose	Coniochaeta_ligniaria_NRRL_30616_KV875097.1_43
[01]Coniochaeta_ligniaria_NRRL_30616_KV875097.1_77	RKU44032.1	1.635e-40	RKU44032.1 1,4-beta-D-glucan cellobiohydrolase cel6a [Coniochaeta pulveracea]	153	1	Cellulose->Cellobiose	Coniochaeta_ligniaria_NRRL_30616_KV875097.1_77
[01]Coniochaeta_ligniaria_NRRL_30616_KV875097.1_78	KAB5576123.1	3.463e-81	KAB5576123.1 cellobiohydrolase II [Coniochaeta sp. 2T2.1]	274	1	Cellulose->Cellobiose	Coniochaeta_ligniaria_NRRL_30616_KV875097.1_78
[01]Coniochaeta_ligniaria_NRRL_30616_KV875097.1_79	KAB5576123.1	3.246e-76	KAB5576123.1 cellobiohydrolase II [Coniochaeta sp. 2T2.1]	261	1	Cellulose->Cellobiose	Coniochaeta_ligniaria_NRRL_30616_KV875097.1_79
[01]Coniochaeta_ligniaria_NRRL_30616_KV875098.1_1334	KAB5577584.1	3.594e-120	KAB5577584.1 exoglucanase 3 precursor [Coniochaeta sp. 2T2.1]	389	1	Cellulose->Cellobiose	Coniochaeta_ligniaria_NRRL_30616_KV875098.1_1334
[01]Coniochaeta_ligniaria_NRRL_30616_KV875098.1_1335	KAB5577584.1	7.625e-39	KAB5577584.1 exoglucanase 3 precursor [Coniochaeta sp. 2T2.1]	149	1	Cellulose->Cellobiose	Coniochaeta_ligniaria_NRRL_30616_KV875098.1_1335
[01]Coniochaeta_ligniaria_NRRL_30616_KV875099.1_2836	KAB5584884.1	2.081e-88	KAB5584884.1 1, 4-beta cellobiohydrolase [Coniochaeta sp. 2T2.1]	296	1	Cellulose->Cellobiose	Coniochaeta_ligniaria_NRRL_30616_KV875099.1_2836
[01]Coniochaeta_ligniaria_NRRL_30616_KV875099.1_2836	KAF3358611.1	8.875e-63	KAF3358611.1 Transcriptional regulatory protein moc3 [Verticillium dahliae VDG1]_x0001_KAG7140424.1 exoglucanase GH6D like protein [Verticillium longisporum]_x0001_PNH40470.1 hypothetical protein VD0004_g6508 [Verticillium dahliae]_x0001_PNH70999.1 hypothetical protein VD0001_g6555 [Verticillium dahliae]_x0001_RBQ95203.1 hypothetical protein VDGD_07611 [Verticillium dahliae]	222	1	Cellulose->Cellobiose	Coniochaeta_ligniaria_NRRL_30616_KV875099.1_2836
[01]Coniochaeta_ligniaria_NRRL_30616_KV875113.1_25	KAH8901847.1	1.783e-29	KAH8901847.1 1,4-beta-D-glucan cellobiohydrolase-like protein [Coniochaeta sp. PMI_546]	121	1	Cellulose->Cellobiose	Coniochaeta_ligniaria_NRRL_30616_KV875113.1_25
[01]Coniochaeta_ligniaria_NRRL_30616_KV875113.1_26	KAH8901847.1	3.171e-60	KAH8901847.1 1,4-beta-D-glucan cellobiohydrolase-like protein [Coniochaeta sp. PMI_546]	214	1	Cellulose->Cellobiose	Coniochaeta_ligniaria_NRRL_30616_KV875113.1_26
[01]Coniochaeta_ligniaria_NRRL_30616_KV875113.1_27	KAH8901847.1	5.016e-134	KAH8901847.1 1,4-beta-D-glucan cellobiohydrolase-like protein [Coniochaeta sp. PMI_546]	432	1	Cellulose->Cellobiose	Coniochaeta_ligniaria_NRRL_30616_KV875113.1_27
[01]Coniochaeta_pulveracea_QVQW01000001.1_704	XP_045995749.1	1.387e-134	XP_045995749.1 cellobiohydrolase-like protein II precursor [Boeremia exigua]_x0001_KAH6622368.1 cellobiohydrolase-like protein II precursor [Boeremia exigua]	437	1	Cellulose->Cellobiose	Coniochaeta_pulveracea_QVQW01000001.1_704
[01]Coniochaeta_pulveracea_QVQW01000001.1_705	KAB5535066.1	3.297e-33	KAB5535066.1 exoglucanase 3 precursor [Coniochaeta sp. 2T2.1]	133	1	Cellulose->Cellobiose	Coniochaeta_pulveracea_QVQW01000001.1_705
[01]Coniochaeta_pulveracea_QVQW01000003.1_35	KAB5571891.1	2.003e-73	KAB5571891.1 cellulose 1,4-beta-cellobiosidase [Coniochaeta sp. 2T2.1]	252	1	Cellulose->Cellobiose	Coniochaeta_pulveracea_QVQW01000003.1_35
[01]Coniochaeta_pulveracea_QVQW01000023.1_42	KAH8901847.1	1.112e-94	KAH8901847.1 1,4-beta-D-glucan cellobiohydrolase-like protein [Coniochaeta sp. PMI_546]	317	1	Cellulose->Cellobiose	Coniochaeta_pulveracea_QVQW01000023.1_42
[01]Coniochaeta-sp-AEA-9055_SNVC01000017.1_60	OIW31667.1	1.095e-132	OIW31667.1 cellulose 1,4-beta-cellobiosidase [Coniochaeta ligniaria NRRL 30616]	428	1	Cellulose->Cellobiose	Coniochaeta-sp-AEA-9055_SNVC01000017.1_60
[01]Coniochaeta-sp-AEA-9055_SNVC01000017.1_60	KAH8912110.1	9.953e-132	KAH8912110.1 cellobiohydrolase [Coniochaeta sp. PMI_546]	426	1	Cellulose->Cellobiose	Coniochaeta-sp-AEA-9055_SNVC01000017.1_60
[01]Coniochaeta-sp-AEA-9055_SNVC01000017.1_61	KAB5572580.1	2.324e-93	KAB5572580.1 cellulose 1,4-beta-cellobiosidase [Coniochaeta sp. 2T2.1]	310	1	Cellulose->Cellobiose	Coniochaeta-sp-AEA-9055_SNVC01000017.1_61
[01]Coniochaeta-sp-AEA-9055_SNVC01000017.1_62	KAH8912110.1	1.015e-79	KAH8912110.1 cellobiohydrolase [Coniochaeta sp. PMI_546]	273	1	Cellulose->Cellobiose	Coniochaeta-sp-AEA-9055_SNVC01000017.1_62
[01]Coniochaeta-sp-AEA-9055_SNVC01000038.1_395	KAB5529020.1	9.574e-126	KAB5529020.1 cellulose 1,4-beta-cellobiosidase [Coniochaeta sp. 2T2.1]	407	1	Cellulose->Cellobiose	Coniochaeta-sp-AEA-9055_SNVC01000038.1_395
[01]Coniochaeta-sp-AEA-9055_SNVC01000038.1_396	OIW22475.1	6.034e-78	OIW22475.1 1,4-beta-D-glucan cellobiohydrolase-like protein [Coniochaeta ligniaria NRRL 30616]	267	1	Cellulose->Cellobiose	Coniochaeta-sp-AEA-9055_SNVC01000038.1_396
[01]Coniochaeta-sp-AEA-9055_SNVC01000061.1_53	KAF2405051.1	1.436e-180	KAF2405051.1 beta 1,3 exoglucanase [Trichodelitschia bisporula]	589	1	Cellulose->Cellobiose	Coniochaeta-sp-AEA-9055_SNVC01000061.1_53
[01]Coniochaeta-sp-AEA-9055_SNVC01000064.1_1258	XP_011394556.1	0	XP_011394556.1 hypothetical protein NCU03646 [Neurospora crassa OR74A]_x0001_ESA42426.1 hypothetical protein NCU03646 [Neurospora crassa OR74A]_x0001_KHE88858.1 hypothetical protein GE21DRAFT_7216 [Neurospora crassa]_x0001_CAC18170.2 related to beta-1, 3 exoglucanase precursor [Neurospora crassa]	986	1	Cellulose->Cellobiose	Coniochaeta-sp-AEA-9055_SNVC01000064.1_1258
[01]Coniochaeta-sp-AEA-9055_SNVC01000170.1_2	ABY19519.1	1.16e-121	ABY19519.1 beta 1,3 exoglucanase [Trichoderma asperellum]	404	1	Cellulose->Cellobiose	Coniochaeta-sp-AEA-9055_SNVC01000170.1_2
[01]Coniochaeta-sp-AEA-9055_SNVC01000170.1_2	CAA05375.1	2.685e-120	CAA05375.1 beta-1,3 exoglucanase [Trichoderma lixii]	400	1	Cellulose->Cellobiose	Coniochaeta-sp-AEA-9055_SNVC01000170.1_2
[01]Coniochaeta-sp-AEA-9055_SNVC01000170.1_6	KAH8821809.1	1.712e-19	KAH8821809.1 beta 1,3 exoglucanase [Xylogone sp. PMI_703]	94	1	Cellulose->Cellobiose	Coniochaeta-sp-AEA-9055_SNVC01000170.1_6
[01]Coniochaeta-sp-AEA-9055_SNVC01000171.1_102	KAB5550792.1	2.734e-67	KAB5550792.1 beta 1,3 exoglucanase [Coniochaeta sp. 2T2.1]	233	1	Cellulose->Cellobiose	Coniochaeta-sp-AEA-9055_SNVC01000171.1_102
[01]Coniochaeta-sp-AEA-9055_SNVC01000171.1_102	KAB5576136.1	7.053e-67	KAB5576136.1 beta 1,3 exoglucanase [Coniochaeta sp. 2T2.1]	232	1	Cellulose->Cellobiose	Coniochaeta-sp-AEA-9055_SNVC01000171.1_102
[01]Coniochaeta-sp-AEA-9055_SNVC01000171.1_104	KAB5550792.1	3.752e-83	KAB5550792.1 beta 1,3 exoglucanase [Coniochaeta sp. 2T2.1]	286	1	Cellulose->Cellobiose	Coniochaeta-sp-AEA-9055_SNVC01000171.1_104
[01]Coniochaeta-sp-AEA-9055_SNVC01000171.1_47	KAB5576123.1	3.308e-241	KAB5576123.1 cellobiohydrolase II [Coniochaeta sp. 2T2.1]	751	1	Cellulose->Cellobiose	Coniochaeta-sp-AEA-9055_SNVC01000171.1_47
[01]Fusarium_solani_1_NGZQ01000001.1_4729	RSL41850.1	2.689e-121	RSL41850.1 Exoglucanase 2 [Fusarium sp. AF-8]	398	1	Cellulose->Cellobiose	Fusarium_solani_1_NGZQ01000001.1_4729
[01]Fusarium_solani_1_NGZQ01000010.1_430	RSM15837.1	1.584e-66	RSM15837.1 putative exoglucanase type C [Fusarium ambrosium]	236	1	Cellulose->Cellobiose	Fusarium_solani_1_NGZQ01000010.1_430
[01]Fusarium_solani_2_JAGTJS010000002.1_3129	RSL66767.1	4.307e-100	RSL66767.1 putative exoglucanase type C [Fusarium sp. AF-8]	330	1	Cellulose->Cellobiose	Fusarium_solani_2_JAGTJS010000002.1_3129
[01]Fusarium_solani_2_JAGTJS010000002.1_3130	RSL66767.1	5.278e-60	RSL66767.1 putative exoglucanase type C [Fusarium sp. AF-8]	211	1	Cellulose->Cellobiose	Fusarium_solani_2_JAGTJS010000002.1_3130
[01]Fusarium_solani_2_JAGTJS010000010.1_400	RSM15837.1	5.623e-118	RSM15837.1 putative exoglucanase type C [Fusarium ambrosium]	387	1	Cellulose->Cellobiose	Fusarium_solani_2_JAGTJS010000010.1_400
[01]Fusarium_solani_2_JAGTJS010000010.1_401	RSM15837.1	2.03e-255	RSM15837.1 putative exoglucanase type C [Fusarium ambrosium]	792	1	Cellulose->Cellobiose	Fusarium_solani_2_JAGTJS010000010.1_401
[01]Fusarium_solani_2_JAGTJS010000012.1_1003	RSL41850.1	1.952e-140	RSL41850.1 Exoglucanase 2 [Fusarium sp. AF-8]	451	1	Cellulose->Cellobiose	Fusarium_solani_2_JAGTJS010000012.1_1003
[01]Leucosporidium_creatinivorum_2_JADPYC010000027.1_265	XP_007386795.1	1.494e-84	XP_007386795.1 Oligoxyloglucan reducing end-specific cellobiohydrolase [Punctularia strigosozonata HHB-11173 SS5]_x0001_EIN06327.1 Oligoxyloglucan reducing end-specific cellobiohydrolase [Punctularia strigosozonata HHB-11173 SS5]	300	1	Cellulose->Cellobiose	Leucosporidium_creatinivorum_2_JADPYC010000027.1_265
[01]Leucosporidium_creatinivorum_3_JACWFO010000009.1_154	EKT80631.1	1.351e-20	EKT80631.1 cellobiohydrolase A [Rhodococcus opacus M213]	98	1	Cellulose->Cellobiose	Leucosporidium_creatinivorum_3_JACWFO010000009.1_154
[01]Leucosporidium_creatinivorum_3_JACWFO010000009.1_154	ENO77080.1	1.939e-17	ENO77080.1 cellobiohydrolase A [Thauera sp. 27]	89	1	Cellulose->Cellobiose	Leucosporidium_creatinivorum_3_JACWFO010000009.1_154
[01]Leucosporidium_yakuticum_2_JACVQY010000005.1_151	ENO77080.1	1.939e-17	ENO77080.1 cellobiohydrolase A [Thauera sp. 27]	89	1	Cellulose->Cellobiose	Leucosporidium_yakuticum_2_JACVQY010000005.1_151
[01]Leucosporidium_yakuticum_3_JACVQX010000116.1_93	XP_016274238.1	0.0002104	XP_016274238.1 cellobiohydrolase II [Rhodotorula toruloides NP11]_x0001_EMS23119.1 cellobiohydrolase II [Rhodotorula toruloides NP11]_x0001_CDR46484.1 RHTO0S12e05006g1_1 [Rhodotorula toruloides]	51	1	Cellulose->Cellobiose	Leucosporidium_yakuticum_3_JACVQX010000116.1_93
[01]Leucosporidium_yakuticum_3_JACVQX010000173.1_153	EKT80631.1	1.351e-20	EKT80631.1 cellobiohydrolase A [Rhodococcus opacus M213]	98	1	Cellulose->Cellobiose	Leucosporidium_yakuticum_3_JACVQX010000173.1_153
[01]Leucosporidium_yakuticum_3_JACVQX010000173.1_153	ENO77080.1	1.939e-17	ENO77080.1 cellobiohydrolase A [Thauera sp. 27]	89	1	Cellulose->Cellobiose	Leucosporidium_yakuticum_3_JACVQX010000173.1_153
[01]Leucosporidium_yakuticum_N4_JACVQX010000116.1_93	XP_016274238.1	0.0002104	XP_016274238.1 cellobiohydrolase II [Rhodotorula toruloides NP11]_x0001_EMS23119.1 cellobiohydrolase II [Rhodotorula toruloides NP11]_x0001_CDR46484.1 RHTO0S12e05006g1_1 [Rhodotorula toruloides]	51	1	Cellulose->Cellobiose	Leucosporidium_yakuticum_N4_JACVQX010000116.1_93
[01]Leucosporidium_yakuticum_N4_JACVQX010000173.1_153	EKT80631.1	1.351e-20	EKT80631.1 cellobiohydrolase A [Rhodococcus opacus M213]	98	1	Cellulose->Cellobiose	Leucosporidium_yakuticum_N4_JACVQX010000173.1_153
[01]Leucosporidium_yakuticum_N4_JACVQX010000173.1_153	ENO77080.1	1.939e-17	ENO77080.1 cellobiohydrolase A [Thauera sp. 27]	89	1	Cellulose->Cellobiose	Leucosporidium_yakuticum_N4_JACVQX010000173.1_153
[01]Nigrospora_oryzae_JADKYO010000004.1_1305	KAF9733382.1	5.123e-47	KAF9733382.1 exoglucanase-6A [Paraphaeosphaeria minitans]	174	1	Cellulose->Cellobiose	Nigrospora_oryzae_JADKYO010000004.1_1305
[01]Nigrospora_oryzae_JADKYO010000005.1_1083	KAB5550792.1	4.962e-38	KAB5550792.1 beta 1,3 exoglucanase [Coniochaeta sp. 2T2.1]	147	1	Cellulose->Cellobiose	Nigrospora_oryzae_JADKYO010000005.1_1083
[01]Nigrospora_oryzae_JADKYO010000005.1_1083	KAB5576136.1	4.962e-38	KAB5576136.1 beta 1,3 exoglucanase [Coniochaeta sp. 2T2.1]	147	1	Cellulose->Cellobiose	Nigrospora_oryzae_JADKYO010000005.1_1083
[01]Nigrospora_oryzae_JADKYO010000005.1_1380	XP_009222656.1	3.805e-118	XP_009222656.1 exoglucanase 2 [Gaeumannomyces tritici R3-111a-1]_x0001_EJT76656.1 exoglucanase 2 [Gaeumannomyces tritici R3-111a-1]	385	1	Cellulose->Cellobiose	Nigrospora_oryzae_JADKYO010000005.1_1380
[01]Nigrospora_oryzae_JADKYO010000005.1_1380	KAB5576123.1	8.906e-117	KAB5576123.1 cellobiohydrolase II [Coniochaeta sp. 2T2.1]	381	1	Cellulose->Cellobiose	Nigrospora_oryzae_JADKYO010000005.1_1380
[01]Nigrospora_oryzae_JADKYO010000007.1_1509	OLN96875.1	2.145e-93	OLN96875.1 1,4-beta-D-glucan cellobiohydrolase CEL6B [Colletotrichum chlorophyti]	316	1	Cellulose->Cellobiose	Nigrospora_oryzae_JADKYO010000007.1_1509
[01]Nigrospora_oryzae_JADKYO010000007.1_685	CCX33723.1	2.152e-23	CCX33723.1 Similar to Probable 1,4-beta-D-glucan cellobiohydrolase B; acc. no. Q4WM08 [Pyronema omphalodes CBS 100304]	103	1	Cellulose->Cellobiose	Nigrospora_oryzae_JADKYO010000007.1_685
[01]Nigrospora_oryzae_JADKYO010000007.1_685	KAF3026344.1	1.444e-22	KAF3026344.1 Exoglucanase 1 [Neopestalotiopsis sp. 37M]_x0001_KAF7534027.1 hypothetical protein G7054_g6571 [Neopestalotiopsis clavispora]	101	1	Cellulose->Cellobiose	Nigrospora_oryzae_JADKYO010000007.1_685
[01]Nigrospora_oryzae_JADKYO010000007.1_687	AEM28060.1	3.179e-27	AEM28060.1 cellobiohydrolase I, partial [uncultured fungus]	114	1	Cellulose->Cellobiose	Nigrospora_oryzae_JADKYO010000007.1_687
[01]Nigrospora_oryzae_JADKYO010000007.1_688	KAF3026344.1	6.975e-51	KAF3026344.1 Exoglucanase 1 [Neopestalotiopsis sp. 37M]_x0001_KAF7534027.1 hypothetical protein G7054_g6571 [Neopestalotiopsis clavispora]	186	1	Cellulose->Cellobiose	Nigrospora_oryzae_JADKYO010000007.1_688
[01]Nigrospora_oryzae_JADKYO010000008.1_1943	AEM29973.1	6.736e-40	AEM29973.1 cellobiohydrolase I, partial [uncultured fungus]	154	1	Cellulose->Cellobiose	Nigrospora_oryzae_JADKYO010000008.1_1943
[01]Nigrospora_oryzae_JADKYO010000008.1_488	KAI1373608.1	4.861e-91	KAI1373608.1 Oligoxyloglucan reducing end-specific cellobiohydrolase [Hypoxylon crocopeplum]	308	1	Cellulose->Cellobiose	Nigrospora_oryzae_JADKYO010000008.1_488
[01]Nigrospora_oryzae_JADKYO010000011.1_1465	KAH8892843.1	4.931e-173	KAH8892843.1 Oligoxyloglucan reducing end-specific cellobiohydrolase [Thozetella sp. PMI_491]	553	1	Cellulose->Cellobiose	Nigrospora_oryzae_JADKYO010000011.1_1465
[01]Nigrospora_oryzae_JADKYO010000011.1_629	KAB5531453.1	5.291e-77	KAB5531453.1 cellulose 1,4-beta-cellobiosidase [Coniochaeta sp. 2T2.1]	274	1	Cellulose->Cellobiose	Nigrospora_oryzae_JADKYO010000011.1_629
[01]Nigrospora_oryzae_JADKYO010000011.1_629	XP_040774804.1	3.024e-54	XP_040774804.1 family 7 glycoside hydrolase [Cryphonectria parasitica EP155]_x0001_Q00548.1 RecName: Full=Exoglucanase 1; AltName: Full=1,4-beta-cellobiohydrolase I; AltName: Full=Beta-glucancellobiohydrolase I; AltName: Full=Exocellobiohydrolase I; AltName: Full=Exoglucanase I; Flags: Precursor [Cryphonectria parasitica]_x0001_AAB00479.1 cellobiohydrolase [Cryphonectria parasitica]_x0001_KAF3763…	207	1	Cellulose->Cellobiose	Nigrospora_oryzae_JADKYO010000011.1_629
[01]Nigrospora_oryzae_JADKYO010000011.1_630	XP_046019455.1	3.268e-79	XP_046019455.1 Exoglucanase 1 [Microdochium trichocladiopsis]_x0001_KAH7041400.1 Exoglucanase 1 [Microdochium trichocladiopsis]	271	1	Cellulose->Cellobiose	Nigrospora_oryzae_JADKYO010000011.1_630
[01]Nigrospora_oryzae_JADKYO010000011.1_934	AEO14788.1	1.167e-51	AEO14788.1 cellobiohydrolase I, partial [Nigrospora oryzae]	190	1	Cellulose->Cellobiose	Nigrospora_oryzae_JADKYO010000011.1_934
[01]Nigrospora_oryzae_JADKYO010000011.1_935	XP_009221781.1	3.486e-134	XP_009221781.1 1,4-beta-D-glucan cellobiohydrolase B [Gaeumannomyces tritici R3-111a-1]_x0001_EJT75781.1 1,4-beta-D-glucan cellobiohydrolase B [Gaeumannomyces tritici R3-111a-1]	438	1	Cellulose->Cellobiose	Nigrospora_oryzae_JADKYO010000011.1_935
[01]Nigrospora_oryzae_JADKYO010000012.1_5980	KAI0538858.1	7.397e-64	KAI0538858.1 1, 4-beta cellobiohydrolase [Xylaria digitata]	223	1	Cellulose->Cellobiose	Nigrospora_oryzae_JADKYO010000012.1_5980
[01]Nigrospora_oryzae_JADKYO010000012.1_5981	KAI1159255.1	2.301e-57	KAI1159255.1 1, 4-beta cellobiohydrolase [Nemania serpens]	203	1	Cellulose->Cellobiose	Nigrospora_oryzae_JADKYO010000012.1_5981
[01]Nigrospora_oryzae_JADKYO010000012.1_5982	KAI0151265.1	1.248e-22	KAI0151265.1 exoglucanase 3 precursor [Pestalotiopsis sp. NC0098]	100	1	Cellulose->Cellobiose	Nigrospora_oryzae_JADKYO010000012.1_5982
[01]Nigrospora_oryzae_JADKYO010000012.1_5983	KAF3018112.1	1.456e-28	KAF3018112.1 1,4-beta-D-glucan cellobiohydrolase cel6c [Neopestalotiopsis sp. 37M]	119	1	Cellulose->Cellobiose	Nigrospora_oryzae_JADKYO010000012.1_5983
[01]Penicillium_oxalicum_1_CP088336.1_1560	CBK52689.1	2.423e-71	CBK52689.1 cellobiohydrolase I, partial [uncultured fungus]_x0001_CBK52690.1 cellobiohydrolase I, partial [uncultured fungus]_x0001_CBK52749.1 cellobiohydrolase I, partial [uncultured fungus]_x0001_CBK52787.1 cellobiohydrolase I, partial [uncultured fungus]	251	1	Cellulose->Cellobiose	Penicillium_oxalicum_1_CP088336.1_1560
[01]Penicillium_oxalicum_1_CP088336.1_1561	ABN68954.1	3.248e-146	ABN68954.1 exo-cellobiohydrolase [Penicillium decumbens]_x0001_ALO81608.1 cellobiohydrolase I [Penicillium oxalicum]_x0001_ALO81609.1 cellobiohydrolase I [Penicillium oxalicum]_x0001_EPS30494.1 putative cellobiohydrolase [Penicillium oxalicum 114-2]	467	1	Cellulose->Cellobiose	Penicillium_oxalicum_1_CP088336.1_1561
[01]Penicillium_oxalicum_1_CP088337.1_2671	XP_001216114.1	3.72e-39	XP_001216114.1 exoglucanase 2 precursor [Aspergillus terreus NIH2624]_x0001_Q0CFP1.1 RecName: Full=Probable 1,4-beta-D-glucan cellobiohydrolase C; AltName: Full=Beta-glucancellobiohydrolase C; AltName: Full=Exocellobiohydrolase C; AltName: Full=Exoglucanase C; Flags: Precursor [Aspergillus terreus NIH2624]_x0001_EAU31755.1 exoglucanase 2 precursor [Aspergillus terreus NIH2624]	151	1	Cellulose->Cellobiose	Penicillium_oxalicum_1_CP088337.1_2671
[01]Penicillium_oxalicum_1_CP088337.1_2672	ADX86895.1	7.159e-16	ADX86895.1 cellobiohydrolase II [Penicillium decumbens]_x0001_ALO81610.1 cellobiohydrolase II [Penicillium oxalicum]_x0001_ALO81611.1 cellobiohydrolase II [Penicillium oxalicum]_x0001_AVQ10351.1 cellobiohydrolase Cel6A [Penicillium oxalicum]_x0001_EPS32164.1 cellobiohydrolase Cel6A [Penicillium oxalicum 114-2]	81	1	Cellulose->Cellobiose	Penicillium_oxalicum_1_CP088337.1_2672
[01]Penicillium_oxalicum_2_CP093054.1_2742	AGW24291.1	3.248e-146	AGW24291.1 cellobiohydrolase 1 [Penicillium oxalicum]	467	1	Cellulose->Cellobiose	Penicillium_oxalicum_2_CP093054.1_2742
[01]Penicillium_oxalicum_2_CP093054.1_2742	ABN68954.1	3.248e-146	ABN68954.1 exo-cellobiohydrolase [Penicillium decumbens]_x0001_ALO81608.1 cellobiohydrolase I [Penicillium oxalicum]_x0001_ALO81609.1 cellobiohydrolase I [Penicillium oxalicum]_x0001_EPS30494.1 putative cellobiohydrolase [Penicillium oxalicum 114-2]	467	1	Cellulose->Cellobiose	Penicillium_oxalicum_2_CP093054.1_2742
[01]Penicillium_oxalicum_2_CP093054.1_2743	CBK52689.1	2.423e-71	CBK52689.1 cellobiohydrolase I, partial [uncultured fungus]_x0001_CBK52690.1 cellobiohydrolase I, partial [uncultured fungus]_x0001_CBK52749.1 cellobiohydrolase I, partial [uncultured fungus]_x0001_CBK52787.1 cellobiohydrolase I, partial [uncultured fungus]	251	1	Cellulose->Cellobiose	Penicillium_oxalicum_2_CP093054.1_2743
[01]Penicillium_oxalicum_2_CP093055.1_1272	ADX86895.1	7.159e-16	ADX86895.1 cellobiohydrolase II [Penicillium decumbens]_x0001_ALO81610.1 cellobiohydrolase II [Penicillium oxalicum]_x0001_ALO81611.1 cellobiohydrolase II [Penicillium oxalicum]_x0001_AVQ10351.1 cellobiohydrolase Cel6A [Penicillium oxalicum]_x0001_EPS32164.1 cellobiohydrolase Cel6A [Penicillium oxalicum 114-2]	81	1	Cellulose->Cellobiose	Penicillium_oxalicum_2_CP093055.1_1272
[01]Penicillium_oxalicum_2_CP093055.1_1273	XP_001216114.1	3.72e-39	XP_001216114.1 exoglucanase 2 precursor [Aspergillus terreus NIH2624]_x0001_Q0CFP1.1 RecName: Full=Probable 1,4-beta-D-glucan cellobiohydrolase C; AltName: Full=Beta-glucancellobiohydrolase C; AltName: Full=Exocellobiohydrolase C; AltName: Full=Exoglucanase C; Flags: Precursor [Aspergillus terreus NIH2624]_x0001_EAU31755.1 exoglucanase 2 precursor [Aspergillus terreus NIH2624]	151	1	Cellulose->Cellobiose	Penicillium_oxalicum_2_CP093055.1_1273
[01]Penicillium_oxalicum_MNBE01000245.1_139	KAF3385105.1	1.012e-47	KAF3385105.1 putative 1,4-beta-D-glucan cellobiohydrolase C [Penicillium rolfsii]	175	1	Cellulose->Cellobiose	Penicillium_oxalicum_MNBE01000245.1_139
[01]Penicillium_oxalicum_MNBE01000245.1_139	OOQ85318.1	6.175e-46	OOQ85318.1 putative 1,4-beta-D-glucan cellobiohydrolase C [Penicillium brasilianum]	170	1	Cellulose->Cellobiose	Penicillium_oxalicum_MNBE01000245.1_139
[01]Penicillium_oxalicum_MNBE01000245.1_140	KAF7719351.1	6.35e-45	KAF7719351.1 1,4-beta-D-glucan cellobiohydrolase [Penicillium sp. RFL-2021a]_x0001_KAF7735667.1 1,4-beta-D-glucan cellobiohydrolase [Penicillium sp. RFL-2021a]	168	1	Cellulose->Cellobiose	Penicillium_oxalicum_MNBE01000245.1_140
[01]Penicillium_oxalicum_MNBE01000245.1_141	KAF7719351.1	4.725e-14	KAF7719351.1 1,4-beta-D-glucan cellobiohydrolase [Penicillium sp. RFL-2021a]_x0001_KAF7735667.1 1,4-beta-D-glucan cellobiohydrolase [Penicillium sp. RFL-2021a]	76	1	Cellulose->Cellobiose	Penicillium_oxalicum_MNBE01000245.1_141
[01]Penicillium_oxalicum_MNBE01000245.1_143	KAF3385105.1	4.253e-28	KAF3385105.1 putative 1,4-beta-D-glucan cellobiohydrolase C [Penicillium rolfsii]	118	1	Cellulose->Cellobiose	Penicillium_oxalicum_MNBE01000245.1_143
[01]Penicillium_oxalicum_MNBE01000245.1_143	OOQ85318.1	2.368e-21	OOQ85318.1 putative 1,4-beta-D-glucan cellobiohydrolase C [Penicillium brasilianum]	98	1	Cellulose->Cellobiose	Penicillium_oxalicum_MNBE01000245.1_143
[01]Penicillium_oxalicum_MNBE01000245.1_39	CEL07332.1	1.173e-19	CEL07332.1 Putative Cellobiohydrolase II [Aspergillus calidoustus]	93	1	Cellulose->Cellobiose	Penicillium_oxalicum_MNBE01000245.1_39
[01]Penicillium_oxalicum_MNBE01000245.1_39	ADZ99361.1	1.173e-19	ADZ99361.1 cellobiohydrolase II [Phialophora sp. CGMCC 3328]	93	1	Cellulose->Cellobiose	Penicillium_oxalicum_MNBE01000245.1_39
[01]Penicillium_oxalicum_MNBE01000272.1_28	AIL95870.1	0	AIL95870.1 cellobiohydrolase I, partial [Penicillium canescens]	1037	1	Cellulose->Cellobiose	Penicillium_oxalicum_MNBE01000272.1_28
[01]Penicillium_oxalicum_MNBE01000280.1_67	OOQ84669.1	9.973e-30	OOQ84669.1 putative 1,4-beta-D-glucan cellobiohydrolase A [Penicillium brasilianum]	123	1	Cellulose->Cellobiose	Penicillium_oxalicum_MNBE01000280.1_67
[01]Penicillium_oxalicum_MNBE01000280.1_68	CBK52786.1	1.363e-43	CBK52786.1 cellobiohydrolase I, partial [uncultured fungus]_x0001_CBK52797.1 cellobiohydrolase I, partial [uncultured fungus]	164	1	Cellulose->Cellobiose	Penicillium_oxalicum_MNBE01000280.1_68
[01]Penicillium_oxalicum_MNBE01000280.1_69	OOQ84669.1	1.438e-128	OOQ84669.1 putative 1,4-beta-D-glucan cellobiohydrolase A [Penicillium brasilianum]	416	1	Cellulose->Cellobiose	Penicillium_oxalicum_MNBE01000280.1_69
[01]Penicillium_subrubescens_MNBE01000245.1_139	KAF3385105.1	1.012e-47	KAF3385105.1 putative 1,4-beta-D-glucan cellobiohydrolase C [Penicillium rolfsii]	175	1	Cellulose->Cellobiose	Penicillium_subrubescens_MNBE01000245.1_139
[01]Penicillium_subrubescens_MNBE01000245.1_139	OOQ85318.1	6.175e-46	OOQ85318.1 putative 1,4-beta-D-glucan cellobiohydrolase C [Penicillium brasilianum]	170	1	Cellulose->Cellobiose	Penicillium_subrubescens_MNBE01000245.1_139
[01]Penicillium_subrubescens_MNBE01000245.1_140	KAF7719351.1	6.35e-45	KAF7719351.1 1,4-beta-D-glucan cellobiohydrolase [Penicillium sp. RFL-2021a]_x0001_KAF7735667.1 1,4-beta-D-glucan cellobiohydrolase [Penicillium sp. RFL-2021a]	168	1	Cellulose->Cellobiose	Penicillium_subrubescens_MNBE01000245.1_140
[01]Penicillium_subrubescens_MNBE01000245.1_141	KAF7719351.1	4.725e-14	KAF7719351.1 1,4-beta-D-glucan cellobiohydrolase [Penicillium sp. RFL-2021a]_x0001_KAF7735667.1 1,4-beta-D-glucan cellobiohydrolase [Penicillium sp. RFL-2021a]	76	1	Cellulose->Cellobiose	Penicillium_subrubescens_MNBE01000245.1_141
[01]Penicillium_subrubescens_MNBE01000245.1_143	KAF3385105.1	4.253e-28	KAF3385105.1 putative 1,4-beta-D-glucan cellobiohydrolase C [Penicillium rolfsii]	118	1	Cellulose->Cellobiose	Penicillium_subrubescens_MNBE01000245.1_143
[01]Penicillium_subrubescens_MNBE01000245.1_143	OOQ85318.1	2.368e-21	OOQ85318.1 putative 1,4-beta-D-glucan cellobiohydrolase C [Penicillium brasilianum]	98	1	Cellulose->Cellobiose	Penicillium_subrubescens_MNBE01000245.1_143
[01]Penicillium_subrubescens_MNBE01000245.1_39	CEL07332.1	1.173e-19	CEL07332.1 Putative Cellobiohydrolase II [Aspergillus calidoustus]	93	1	Cellulose->Cellobiose	Penicillium_subrubescens_MNBE01000245.1_39
[01]Penicillium_subrubescens_MNBE01000245.1_39	ADZ99361.1	1.173e-19	ADZ99361.1 cellobiohydrolase II [Phialophora sp. CGMCC 3328]	93	1	Cellulose->Cellobiose	Penicillium_subrubescens_MNBE01000245.1_39
[01]Penicillium_subrubescens_MNBE01000272.1_28	AIL95870.1	0	AIL95870.1 cellobiohydrolase I, partial [Penicillium canescens]	1037	1	Cellulose->Cellobiose	Penicillium_subrubescens_MNBE01000272.1_28
[01]Penicillium_subrubescens_MNBE01000280.1_67	OOQ84669.1	9.973e-30	OOQ84669.1 putative 1,4-beta-D-glucan cellobiohydrolase A [Penicillium brasilianum]	123	1	Cellulose->Cellobiose	Penicillium_subrubescens_MNBE01000280.1_67
[01]Penicillium_subrubescens_MNBE01000280.1_68	CBK52786.1	1.363e-43	CBK52786.1 cellobiohydrolase I, partial [uncultured fungus]_x0001_CBK52797.1 cellobiohydrolase I, partial [uncultured fungus]	164	1	Cellulose->Cellobiose	Penicillium_subrubescens_MNBE01000280.1_68
[01]Penicillium_subrubescens_MNBE01000280.1_69	OOQ84669.1	1.438e-128	OOQ84669.1 putative 1,4-beta-D-glucan cellobiohydrolase A [Penicillium brasilianum]	416	1	Cellulose->Cellobiose	Penicillium_subrubescens_MNBE01000280.1_69
[01]Podospora_anserina_3_CM030332.1_2891	KXX74890.1	1.615e-85	KXX74890.1 Exoglucanase 1 [Madurella mycetomatis]	289	1	Cellulose->Cellobiose	Podospora_anserina_3_CM030332.1_2891
[01]Podospora_anserina_3_CM030332.1_2891	XP_006695708.1	4.162e-85	XP_006695708.1 exoglucanase-like protein [Chaetomium thermophilum var. thermophilum DSM 1495]_x0001_EGS18763.1 exoglucanase-like protein [Chaetomium thermophilum var. thermophilum DSM 1495]	287	1	Cellulose->Cellobiose	Podospora_anserina_3_CM030332.1_2891
[01]Podospora_anserina_3_CM030333.1_4067	XP_001911745.1	3.591e-44	XP_001911745.1 uncharacterized protein PODANS_2_9370 [Podospora anserina S mat+]_x0001_CAP73573.1 unnamed protein product [Podospora anserina S mat+]_x0001_CDP25976.1 Putative beta-1, 3 exoglucanase [Podospora anserina S mat+]	165	1	Cellulose->Cellobiose	Podospora_anserina_3_CM030333.1_4067
[01]Podospora_anserina_3_CM030333.1_4068	VBB76056.1	0	VBB76056.1 Putative beta-1, 3 exoglucanase [Podospora comata]	1319	1	Cellulose->Cellobiose	Podospora_anserina_3_CM030333.1_4068
[01]Podospora_anserina_3_CM030333.1_4069	VBB76056.1	5.012e-136	VBB76056.1 Putative beta-1, 3 exoglucanase [Podospora comata]	436	1	Cellulose->Cellobiose	Podospora_anserina_3_CM030333.1_4069
[01]Podospora_anserina_3_CM030335.1_1064	KXX74427.1	1.497e-59	KXX74427.1 putative 1,4-beta-D-glucan cellobiohydrolase C [Madurella mycetomatis]	213	1	Cellulose->Cellobiose	Podospora_anserina_3_CM030335.1_1064
[01]Podospora_anserina_3_CM030336.1_1355	KXX73231.1	1.026e-38	KXX73231.1 Exoglucanase 1 [Madurella mycetomatis]	151	1	Cellulose->Cellobiose	Podospora_anserina_3_CM030336.1_1355
[01]Podospora_anserina_3_CM030337.1_94	KAI1302286.1	1.6e-86	KAI1302286.1 putative cellulose 1, 4-beta-cellobiosidase [Xylaria venustula]	293	1	Cellulose->Cellobiose	Podospora_anserina_3_CM030337.1_94
[01]Podospora_anserina_3_CM030337.1_94	KAI0967594.1	4.12e-86	KAI0967594.1 putative cellulose 1, 4-beta-cellobiosidase [Xylaria arbuscula]	292	1	Cellulose->Cellobiose	Podospora_anserina_3_CM030337.1_94
[01]Coprinopsis_cinerea_AmutBmut1_JAAGWA010000002.1_71	3VOF_A	4.88e-35	3VOF_A Chain A, Cellobiohydrolase [Coprinopsis cinerea]	138	1	Cellulose->Cellobiose	Coprinopsis_cinerea_AmutBmut1_JAAGWA010000002.1_71
[01]Coprinopsis_cinerea_AmutBmut1_JAAGWA010000002.1_74	3VOF_A	1.96e-31	3VOF_A Chain A, Cellobiohydrolase [Coprinopsis cinerea]	127	1	Cellulose->Cellobiose	Coprinopsis_cinerea_AmutBmut1_JAAGWA010000002.1_74
[01]Coprinopsis_cinerea_AmutBmut1_JAAGWA010000002.1_76	3VOF_A	8.42e-17	3VOF_A Chain A, Cellobiohydrolase [Coprinopsis cinerea]	87	1	Cellulose->Cellobiose	Coprinopsis_cinerea_AmutBmut1_JAAGWA010000002.1_76
[01]Coprinopsis_cinerea_AmutBmut1_JAAGWA010000002.1_77	3VOF_A	9.94e-27	3VOF_A Chain A, Cellobiohydrolase [Coprinopsis cinerea]	121	1	Cellulose->Cellobiose	Coprinopsis_cinerea_AmutBmut1_JAAGWA010000002.1_77
[01]Coprinopsis_cinerea_AmutBmut1_JAAGWA010000003.1_1578	TEB34736.1	0.000337	TEB34736.1 cellobiohydrolase I-II [Coprinellus micaceus]	50	1	Cellulose->Cellobiose	Coprinopsis_cinerea_AmutBmut1_JAAGWA010000003.1_1578
[01]Coprinopsis_cinerea_AmutBmut1_JAAGWA010000003.1_1580	AEM29876.1	8.16e-37	AEM29876.1 cellobiohydrolase I, partial [uncultured fungus]	144	1	Cellulose->Cellobiose	Coprinopsis_cinerea_AmutBmut1_JAAGWA010000003.1_1580
[01]Coprinopsis_cinerea_AmutBmut1_JAAGWA010000003.1_1584	XP_001841626.1	6.28e-38	XP_001841626.1 cellobiohydrolase I-II [Coprinopsis cinerea okayama7#130]_x0001_EAU80190.1 cellobiohydrolase I-II [Coprinopsis cinerea okayama7#130]	146	1	Cellulose->Cellobiose	Coprinopsis_cinerea_AmutBmut1_JAAGWA010000003.1_1584
[01]Coprinopsis_cinerea_AmutBmut1_JAAGWA010000003.1_1590	XP_001841627.2	1.2e-53	XP_001841627.2 cellobiohydrolase I-I [Coprinopsis cinerea okayama7#130]_x0001_EAU80191.2 cellobiohydrolase I-I [Coprinopsis cinerea okayama7#130]	192	1	Cellulose->Cellobiose	Coprinopsis_cinerea_AmutBmut1_JAAGWA010000003.1_1590
[01]Coprinopsis_cinerea_AmutBmut1_JAAGWA010000004.1_1742	PBL00791.1	2.83e-78	PBL00791.1 Oligoxyloglucan reducing end-specific cellobiohydrolase [Armillaria gallica]	271	1	Cellulose->Cellobiose	Coprinopsis_cinerea_AmutBmut1_JAAGWA010000004.1_1742
[01]Coprinopsis_cinerea_AmutBmut1_JAAGWA010000006.1_2974	KZT21030.1	1.22e-07	KZT21030.1 Oligoxyloglucan reducing end-specific cellobiohydrolase [Neolentinus lepideus HHB14362 ss-1]	59	1	Cellulose->Cellobiose	Coprinopsis_cinerea_AmutBmut1_JAAGWA010000006.1_2974
[01]Coprinopsis_cinerea_AmutBmut1_JAAGWA010000006.1_2975	KAH9957014.1	3.91e-54	KAH9957014.1 Oligoxyloglucan reducing end-specific cellobiohydrolase [Russula dissimulans]	196	1	Cellulose->Cellobiose	Coprinopsis_cinerea_AmutBmut1_JAAGWA010000006.1_2975
[01]Coprinopsis_cinerea_AmutBmut1_JAAGWA010000006.1_2977	KAF8264511.1	3.56e-40	KAF8264511.1 Oligoxyloglucan reducing end-specific cellobiohydrolase [Lactarius quietus]	157	1	Cellulose->Cellobiose	Coprinopsis_cinerea_AmutBmut1_JAAGWA010000006.1_2977
[01]Coprinopsis_cinerea_AmutBmut1_JAAGWA010000009.1_119	GKT57657.1	6.86e-07	GKT57657.1 LOW QUALITY PROTEIN: cellobiohydrolase A [Colletotrichum tofieldiae]	57	1	Cellulose->Cellobiose	Coprinopsis_cinerea_AmutBmut1_JAAGWA010000009.1_119
[01]Coprinopsis-sp-MPI_JAHBOF010000001.1_2312	KAF5315662.1	8.47e-05	KAF5315662.1 hypothetical protein D9611_004824 [Tulosesus angulatus]_x0001_KAF6764018.1 cellobiohydrolase II [Tulosesus angulatus]	49	1	Cellulose->Cellobiose	Coprinopsis-sp-MPI_JAHBOF010000001.1_2312
[01]Coprinopsis-sp-MPI_JAHBOF010000002.1_3572	KAF4600598.1	2.25e-109	KAF4600598.1 Exoglucanase 1 [Pleurotus pulmonarius]	374	1	Cellulose->Cellobiose	Coprinopsis-sp-MPI_JAHBOF010000002.1_3572
[01]Coprinopsis-sp-MPI_JAHBOF010000003.1_2984	KAF6757222.1	3.73e-13	KAF6757222.1 cellobiohydrolase I-I [Tulosesus angulatus]	73	1	Cellulose->Cellobiose	Coprinopsis-sp-MPI_JAHBOF010000003.1_2984
[01]Coprinopsis-sp-MPI_JAHBOF010000003.1_2985	XP_001939369.1	4.38e-33	XP_001939369.1 exoglucanase 1 precursor [Pyrenophora tritici-repentis Pt-1C-BFP]_x0001_KAA8627619.1 Glucanase [Pyrenophora tritici-repentis]_x0001_EDU42088.1 exoglucanase 1 precursor [Pyrenophora tritici-repentis Pt-1C-BFP]_x0001_KAF7442352.1 Glucanase [Pyrenophora tritici-repentis]_x0001_KAF7579277.1 Glyco-hydro-7 multi-domain protein [Pyrenophora tritici-repentis]_x0001_KAG9378205.1 Glucanase […	136	1	Cellulose->Cellobiose	Coprinopsis-sp-MPI_JAHBOF010000003.1_2985
[01]Coprinopsis-sp-MPI_JAHBOF010000003.1_446	KAH6915684.1	1.89e-135	KAH6915684.1 cellobiohydrolaseII [Coprinopsis sp. MPI-PUGE-AT-0042]	436	1	Cellulose->Cellobiose	Coprinopsis-sp-MPI_JAHBOF010000003.1_446
[01]Coprinopsis-sp-MPI_JAHBOF010000003.1_447	KAH6915684.1	4.91e-71	KAH6915684.1 cellobiohydrolaseII [Coprinopsis sp. MPI-PUGE-AT-0042]	244	1	Cellulose->Cellobiose	Coprinopsis-sp-MPI_JAHBOF010000003.1_447
[01]Coprinopsis-sp-MPI_JAHBOF010000005.1_779	KAF9270407.1	9.34e-15	KAF9270407.1 Oligoxyloglucan reducing end-specific cellobiohydrolase [Marasmius fiardii PR-910]	79	1	Cellulose->Cellobiose	Coprinopsis-sp-MPI_JAHBOF010000005.1_779
[01]Coprinopsis-sp-MPI_JAHBOF010000005.1_780	KAF6760227.1	7.3e-09	KAF6760227.1 Oligoxyloglucan reducing end-specific cellobiohydrolase [Tulosesus angulatus]	63	1	Cellulose->Cellobiose	Coprinopsis-sp-MPI_JAHBOF010000005.1_780
[01]Coprinopsis-sp-MPI_JAHBOF010000013.1_87	KAH6915684.1	2.27e-134	KAH6915684.1 cellobiohydrolaseII [Coprinopsis sp. MPI-PUGE-AT-0042]	433	1	Cellulose->Cellobiose	Coprinopsis-sp-MPI_JAHBOF010000013.1_87
[01]Coprinopsis-sp-MPI_JAHBOF010000013.1_88	KAH6915684.1	3.02e-71	KAH6915684.1 cellobiohydrolaseII [Coprinopsis sp. MPI-PUGE-AT-0042]	244	1	Cellulose->Cellobiose	Coprinopsis-sp-MPI_JAHBOF010000013.1_88
[01]Coprinopsis-sp-MPI_JAHBOF010000013.1_89	KAF8476031.1	3.94e-31	KAF8476031.1 exoglucanase 3 [Kalaharituber pfeilii]	130	1	Cellulose->Cellobiose	Coprinopsis-sp-MPI_JAHBOF010000013.1_89
[01]Coprinopsis-sp-MPI_JAHBOF010000016.1_330	TEB34734.1	6.93e-111	TEB34734.1 cellobiohydrolase I [Coprinellus micaceus]	365	1	Cellulose->Cellobiose	Coprinopsis-sp-MPI_JAHBOF010000016.1_330
[01]Coprinopsis-sp-MPI_JAHBOF010000016.1_332	KAF8887109.1	3.47e-97	KAF8887109.1 cellobiohydrolase I-I [Infundibulicybe gibba]	329	1	Cellulose->Cellobiose	Coprinopsis-sp-MPI_JAHBOF010000016.1_332
[01]Coprinopsis-sp-MPI_JAHBOF010000016.1_333	XP_001836369.1	3.23e-90	XP_001836369.1 cellobiohydrolase I-I [Coprinopsis cinerea okayama7#130]_x0001_EAU85437.1 cellobiohydrolase I-I [Coprinopsis cinerea okayama7#130]_x0001_KAG2017815.1 cellobiohydrolase I-I [Coprinopsis cinerea AmutBmut pab1-1]	304	1	Cellulose->Cellobiose	Coprinopsis-sp-MPI_JAHBOF010000016.1_333
[01]Coprinopsis-sp-MPI_JAHBOF010000016.1_336	KAH6909064.1	3.16e-97	KAH6909064.1 cellobiohydrolase I-II [Coprinopsis sp. MPI-PUGE-AT-0042]	328	1	Cellulose->Cellobiose	Coprinopsis-sp-MPI_JAHBOF010000016.1_336
[01]Coprinopsis-sp-MPI_JAHBOF010000016.1_338	XP_001836370.2	1.88e-72	XP_001836370.2 cellobiohydrolase I-II [Coprinopsis cinerea okayama7#130]_x0001_EAU85438.2 cellobiohydrolase I-II [Coprinopsis cinerea okayama7#130]	250	1	Cellulose->Cellobiose	Coprinopsis-sp-MPI_JAHBOF010000016.1_338
[01]Coprinopsis-sp-MPI_JAHBOF010000016.1_339	TEB34733.1	1.96e-103	TEB34733.1 cellobiohydrolase I-II [Coprinellus micaceus]	344	1	Cellulose->Cellobiose	Coprinopsis-sp-MPI_JAHBOF010000016.1_339
[01]Coprinopsis-sp-MPI_JAHBOF010000026.1_36	KAF8077775.1	2.57e-47	KAF8077775.1 cellobiohydrolase II [Lyophyllum atratum]	176	1	Cellulose->Cellobiose	Coprinopsis-sp-MPI_JAHBOF010000026.1_36
[01]Coprinopsis-sp-MPI_JAHBOF010000042.1_103	TFK48515.1	8.97e-36	TFK48515.1 Oligoxyloglucan reducing end-specific cellobiohydrolase [Heliocybe sulcata]	147	1	Cellulose->Cellobiose	Coprinopsis-sp-MPI_JAHBOF010000042.1_103
[01]Coprinopsis-sp-MPI_JAHBOF010000042.1_108	KAF8523369.1	1.82e-170	KAF8523369.1 Oligoxyloglucan reducing end-specific cellobiohydrolase [Hysterangium stoloniferum]	549	1	Cellulose->Cellobiose	Coprinopsis-sp-MPI_JAHBOF010000042.1_108
[01]Coprinopsis-sp-MPI_JAHBOF010000042.1_83	KZT21030.1	1.5e-20	KZT21030.1 Oligoxyloglucan reducing end-specific cellobiohydrolase [Neolentinus lepideus HHB14362 ss-1]	95	1	Cellulose->Cellobiose	Coprinopsis-sp-MPI_JAHBOF010000042.1_83
[01]Coprinopsis-sp-MPI_JAHBOF010000045.1_643	XP_001839612.1	2.04e-47	XP_001839612.1 cellobiohydrolase [Coprinopsis cinerea okayama7#130]_x0001_EAU82203.1 cellobiohydrolase [Coprinopsis cinerea okayama7#130]_x0001_KAG2002970.1 cellobiohydrolase II-I [Coprinopsis cinerea AmutBmut pab1-1]_x0001_BAH08706.1 cellobiohydrolase [Coprinopsis cinerea]	179	1	Cellulose->Cellobiose	Coprinopsis-sp-MPI_JAHBOF010000045.1_643
[01]Coprinopsis-sp-MPI_JAHBOF010000051.1_684	3VOF_A	1.59e-17	3VOF_A Chain A, Cellobiohydrolase [Coprinopsis cinerea]	89	1	Cellulose->Cellobiose	Coprinopsis-sp-MPI_JAHBOF010000051.1_684
[01]Coprinopsis-sp-MPI_JAHBOF010000098.1_372	KAG2017814.1	3.82e-96	KAG2017814.1 cellobiohydrolase I-I [Coprinopsis cinerea AmutBmut pab1-1]	321	1	Cellulose->Cellobiose	Coprinopsis-sp-MPI_JAHBOF010000098.1_372
[01]Coprinopsis-sp-MPI_JAHBOF010000107.1_10	KAF8887109.1	2.53e-97	KAF8887109.1 cellobiohydrolase I-I [Infundibulicybe gibba]	329	1	Cellulose->Cellobiose	Coprinopsis-sp-MPI_JAHBOF010000107.1_10
[01]Coprinopsis-sp-MPI_JAHBOF010000107.1_14	KAH6909064.1	3.16e-97	KAH6909064.1 cellobiohydrolase I-II [Coprinopsis sp. MPI-PUGE-AT-0042]	328	1	Cellulose->Cellobiose	Coprinopsis-sp-MPI_JAHBOF010000107.1_14
[01]Coprinopsis-sp-MPI_JAHBOF010000107.1_15	XP_001836370.2	6.61e-62	XP_001836370.2 cellobiohydrolase I-II [Coprinopsis cinerea okayama7#130]_x0001_EAU85438.2 cellobiohydrolase I-II [Coprinopsis cinerea okayama7#130]	219	1	Cellulose->Cellobiose	Coprinopsis-sp-MPI_JAHBOF010000107.1_15
[01]Coprinopsis-sp-MPI_JAHBOF010000107.1_16	TEB34733.1	1.96e-103	TEB34733.1 cellobiohydrolase I-II [Coprinellus micaceus]	344	1	Cellulose->Cellobiose	Coprinopsis-sp-MPI_JAHBOF010000107.1_16
[01]Coprinopsis-sp-MPI_JAHBOF010000107.1_8	TEB34734.1	3.59e-114	TEB34734.1 cellobiohydrolase I [Coprinellus micaceus]	374	1	Cellulose->Cellobiose	Coprinopsis-sp-MPI_JAHBOF010000107.1_8
[01]Coprinopsis-sp-MPI_JAHBOF010000116.1_133	KAF8523369.1	1.07e-180	KAF8523369.1 Oligoxyloglucan reducing end-specific cellobiohydrolase [Hysterangium stoloniferum]	582	1	Cellulose->Cellobiose	Coprinopsis-sp-MPI_JAHBOF010000116.1_133
[01]Coprinopsis-sp-MPI_JAHBOF010000116.1_136	KAH9957014.1	1.62e-54	KAH9957014.1 Oligoxyloglucan reducing end-specific cellobiohydrolase [Russula dissimulans]	199	1	Cellulose->Cellobiose	Coprinopsis-sp-MPI_JAHBOF010000116.1_136
[01]Coprinopsis-sp-MPI_JAHBOF010000116.1_139	TFK48515.1	3.15e-35	TFK48515.1 Oligoxyloglucan reducing end-specific cellobiohydrolase [Heliocybe sulcata]	146	1	Cellulose->Cellobiose	Coprinopsis-sp-MPI_JAHBOF010000116.1_139
[01]Coprinopsis-sp-MPI_JAHBOF010000116.1_159	KAH9957014.1	1.46e-86	KAH9957014.1 Oligoxyloglucan reducing end-specific cellobiohydrolase [Russula dissimulans]	303	1	Cellulose->Cellobiose	Coprinopsis-sp-MPI_JAHBOF010000116.1_159
[01]Coprinopsis-sp-MPI_JAHBOF010000116.1_170	KAH9957014.1	1.11e-50	KAH9957014.1 Oligoxyloglucan reducing end-specific cellobiohydrolase [Russula dissimulans]	192	1	Cellulose->Cellobiose	Coprinopsis-sp-MPI_JAHBOF010000116.1_170
[01]Coprinopsis-sp-MPI_JAHBOF010000122.1_133	3A64_A	3e-20	3A64_A Chain A, Cellobiohydrolase [Coprinopsis cinerea]_x0001_3A9B_A Chain A, Cellobiohydrolase [Coprinopsis cinerea]_x0001_3ABX_A Chain A, Cellobiohydrolase [Coprinopsis cinerea]	95	1	Cellulose->Cellobiose	Coprinopsis-sp-MPI_JAHBOF010000122.1_133
[01]Coprinopsis-sp-MPI_JAHBOF010000122.1_135	TFK21513.1	2.22e-39	TFK21513.1 cellobiohydrolase [Coprinopsis marcescibilis]	156	1	Cellulose->Cellobiose	Coprinopsis-sp-MPI_JAHBOF010000122.1_135
[01]Coprinopsis-sp-MPI_JAHBOF010000122.1_143	TFK21513.1	2.18e-39	TFK21513.1 cellobiohydrolase [Coprinopsis marcescibilis]	157	1	Cellulose->Cellobiose	Coprinopsis-sp-MPI_JAHBOF010000122.1_143
[01]Coprinopsis-sp-MPI_JAHBOF010000122.1_145	KAH6903069.1	6.76e-41	KAH6903069.1 cellobiohydrolase [Coprinopsis sp. MPI-PUGE-AT-0042]	155	1	Cellulose->Cellobiose	Coprinopsis-sp-MPI_JAHBOF010000122.1_145
[01]Coprinopsis-sp-MPI_JAHBOF010000144.1_118	3VOF_A	1.29e-14	3VOF_A Chain A, Cellobiohydrolase [Coprinopsis cinerea]	85	1	Cellulose->Cellobiose	Coprinopsis-sp-MPI_JAHBOF010000144.1_118
[01]Coprinopsis-sp-MPI_JAHBOF010000162.1_77	KAF4600598.1	4.86e-113	KAF4600598.1 Exoglucanase 1 [Pleurotus pulmonarius]	384	1	Cellulose->Cellobiose	Coprinopsis-sp-MPI_JAHBOF010000162.1_77
[01]Coprinopsis-sp-MPI_JAHBOF010000170.1_39	AEM31639.1	8.79e-44	AEM31639.1 cellobiohydrolase I, partial [uncultured fungus]_x0001_AEM31640.1 cellobiohydrolase I, partial [uncultured fungus]	163	1	Cellulose->Cellobiose	Coprinopsis-sp-MPI_JAHBOF010000170.1_39
[01]Coprinopsis-sp-MPI_JAHBOF010000173.1_83	KAH6867229.1	0.000132	KAH6867229.1 1, 4-beta cellobiohydrolase [Coprinopsis sp. MPI-PUGE-AT-0042]	49	1	Cellulose->Cellobiose	Coprinopsis-sp-MPI_JAHBOF010000173.1_83
[01]Coprinopsis-sp-MPI_JAHBOF010000195.1_198	TEB34735.1	1.86e-32	TEB34735.1 cellobiohydrolase I-II [Coprinellus micaceus]	130	1	Cellulose->Cellobiose	Coprinopsis-sp-MPI_JAHBOF010000195.1_198
[01]Coprinopsis-sp-MPI_JAHBOF010000195.1_200	AEM33749.1	1.96e-84	AEM33749.1 cellobiohydrolase I, partial [uncultured fungus]	286	1	Cellulose->Cellobiose	Coprinopsis-sp-MPI_JAHBOF010000195.1_200
[01]Coprinopsis-sp-MPI_JAHBOF010000195.1_201	XP_001836369.1	8.66e-97	XP_001836369.1 cellobiohydrolase I-I [Coprinopsis cinerea okayama7#130]_x0001_EAU85437.1 cellobiohydrolase I-I [Coprinopsis cinerea okayama7#130]_x0001_KAG2017815.1 cellobiohydrolase I-I [Coprinopsis cinerea AmutBmut pab1-1]	323	1	Cellulose->Cellobiose	Coprinopsis-sp-MPI_JAHBOF010000195.1_201
[01]Coprinopsis-sp-MPI_JAHBOF010000195.1_204	TEB34739.1	1.84e-79	TEB34739.1 cellobiohydrolase [Coprinellus micaceus]	273	1	Cellulose->Cellobiose	Coprinopsis-sp-MPI_JAHBOF010000195.1_204
[01]Coprinopsis-sp-MPI_JAHBOF010000195.1_207	XP_001836370.2	1.88e-72	XP_001836370.2 cellobiohydrolase I-II [Coprinopsis cinerea okayama7#130]_x0001_EAU85438.2 cellobiohydrolase I-II [Coprinopsis cinerea okayama7#130]	250	1	Cellulose->Cellobiose	Coprinopsis-sp-MPI_JAHBOF010000195.1_207
[01]Coprinopsis-sp-MPI_JAHBOF010000195.1_208	KAH6909064.1	4.6e-67	KAH6909064.1 cellobiohydrolase I-II [Coprinopsis sp. MPI-PUGE-AT-0042]	235	1	Cellulose->Cellobiose	Coprinopsis-sp-MPI_JAHBOF010000195.1_208
[01]Coprinopsis-sp-MPI_JAHBOF010000195.1_209	KAF8887109.1	6.71e-17	KAF8887109.1 cellobiohydrolase I-I [Infundibulicybe gibba]	85	1	Cellulose->Cellobiose	Coprinopsis-sp-MPI_JAHBOF010000195.1_209
[01]Coprinopsis-sp-MPI_JAHBOF010000203.1_176	KAF9042219.1	6.26e-39	KAF9042219.1 cellobiohydrolase [Panaeolus papilionaceus]	150	1	Cellulose->Cellobiose	Coprinopsis-sp-MPI_JAHBOF010000203.1_176
[01]Coprinopsis-sp-MPI_JAHBOF010000265.1_44	TFK21513.1	2.18e-39	TFK21513.1 cellobiohydrolase [Coprinopsis marcescibilis]	157	1	Cellulose->Cellobiose	Coprinopsis-sp-MPI_JAHBOF010000265.1_44
[01]Coprinopsis-sp-MPI_JAHBOF010000265.1_8	KAH6885082.1	4.16e-26	KAH6885082.1 cellobiohydrolase [Coprinopsis sp. MPI-PUGE-AT-0042]	112	1	Cellulose->Cellobiose	Coprinopsis-sp-MPI_JAHBOF010000265.1_8
[01]Coprinopsis-sp-MPI_JAHBOF010000467.1_7	KAF9270407.1	9.34e-15	KAF9270407.1 Oligoxyloglucan reducing end-specific cellobiohydrolase [Marasmius fiardii PR-910]	79	1	Cellulose->Cellobiose	Coprinopsis-sp-MPI_JAHBOF010000467.1_7
[01]Coprinopsis-strossmayeri_FTPT01000043.1_497	KAF6760227.1	1.21e-08	KAF6760227.1 Oligoxyloglucan reducing end-specific cellobiohydrolase [Tulosesus angulatus]	61	1	Cellulose->Cellobiose	Coprinopsis-strossmayeri_FTPT01000043.1_497
[01]Coprinopsis-strossmayeri_FTPT01000056.1_275	XP_001836367.2	2.9e-117	XP_001836367.2 cellobiohydrolase I-I [Coprinopsis cinerea okayama7#130]_x0001_EAU85456.2 cellobiohydrolase I-I [Coprinopsis cinerea okayama7#130]	383	1	Cellulose->Cellobiose	Coprinopsis-strossmayeri_FTPT01000056.1_275
[01]Coprinopsis-strossmayeri_FTPT01000056.1_276	TEB34736.1	4.33e-115	TEB34736.1 cellobiohydrolase I-II [Coprinellus micaceus]	377	1	Cellulose->Cellobiose	Coprinopsis-strossmayeri_FTPT01000056.1_276
[01]Coprinopsis-strossmayeri_FTPT01000056.1_277	KAG2017814.1	6.77e-121	KAG2017814.1 cellobiohydrolase I-I [Coprinopsis cinerea AmutBmut pab1-1]	392	1	Cellulose->Cellobiose	Coprinopsis-strossmayeri_FTPT01000056.1_277
[01]Coprinopsis-strossmayeri_FTPT01000114.1_22	KAH6903069.1	1.99e-18	KAH6903069.1 cellobiohydrolase [Coprinopsis sp. MPI-PUGE-AT-0042]	93	1	Cellulose->Cellobiose	Coprinopsis-strossmayeri_FTPT01000114.1_22
[01]Coprinopsis-strossmayeri_FTPT01000139.1_594	XP_001833045.1	1.04e-51	XP_001833045.1 exocellobiohydrolase [Coprinopsis cinerea okayama7#130]_x0001_EAU88734.1 exocellobiohydrolase [Coprinopsis cinerea okayama7#130]_x0001_BAH08702.1 cellobiohydrolase [Coprinopsis cinerea]	188	1	Cellulose->Cellobiose	Coprinopsis-strossmayeri_FTPT01000139.1_594
[01]Coprinopsis-strossmayeri_FTPT01000160.1_39	3A64_A	4.97e-16	3A64_A Chain A, Cellobiohydrolase [Coprinopsis cinerea]_x0001_3A9B_A Chain A, Cellobiohydrolase [Coprinopsis cinerea]_x0001_3ABX_A Chain A, Cellobiohydrolase [Coprinopsis cinerea]	84	1	Cellulose->Cellobiose	Coprinopsis-strossmayeri_FTPT01000160.1_39
[01]Coprinopsis-strossmayeri_FTPT01000413.1_4	KAH6909063.1	4.4e-104	KAH6909063.1 cellobiohydrolase I-II [Coprinopsis sp. MPI-PUGE-AT-0042]	345	1	Cellulose->Cellobiose	Coprinopsis-strossmayeri_FTPT01000413.1_4
[01]Coprinopsis-strossmayeri_FTPT01000413.1_5	KAF6757221.1	3.63e-124	KAF6757221.1 cellobiohydrolase I-II [Tulosesus angulatus]	403	1	Cellulose->Cellobiose	Coprinopsis-strossmayeri_FTPT01000413.1_5
[01]Coprinopsis-strossmayeri_FTPT01000466.1_41	KAA1470082.1	3e-135	KAA1470082.1 Oligoxyloglucan reducing end-specific cellobiohydrolase [Dentipellis sp. KUC8613]	438	1	Cellulose->Cellobiose	Coprinopsis-strossmayeri_FTPT01000466.1_41
[01]Coprinopsis-strossmayeri_FTPT01000466.1_46	KAI0758525.1	4.74e-56	KAI0758525.1 Oligoxyloglucan reducing end-specific cellobiohydrolase [Irpex lacteus]	202	1	Cellulose->Cellobiose	Coprinopsis-strossmayeri_FTPT01000466.1_46
[01]Coprinus_comatus_QFED01000011.1_30	KZV84994.1	2.7e-108	KZV84994.1 cellulose 1,4-beta-cellobiosidase precursor [Exidia glandulosa HHB12029]	356	1	Cellulose->Cellobiose	Coprinus_comatus_QFED01000011.1_30
[01]Coprinus_comatus_QFED01000011.1_31	pir|JC7979|	1.49e-91	pir|JC7979| cellobiohydrolase (EC 3.2.1.91) - Corticium rolfsii (Strain AHU9627) [Athelia rolfsii]_x0001_BAC81967.1 cellobiohydrolase [Athelia rolfsii]	310	1	Cellulose->Cellobiose	Coprinus_comatus_QFED01000011.1_31
[01]Coprinus_comatus_QFED01000011.1_33	KXN91625.1	4.12e-107	KXN91625.1 Exoglucanase [Leucoagaricus sp. SymC.cos]	354	1	Cellulose->Cellobiose	Coprinus_comatus_QFED01000011.1_33
[01]Coprinus_comatus_QFED01000011.1_34	KAF8887109.1	1.08e-109	KAF8887109.1 cellobiohydrolase I-I [Infundibulicybe gibba]	361	1	Cellulose->Cellobiose	Coprinus_comatus_QFED01000011.1_34
[01]Coprinus_comatus_QFED01000092.1_233	KAF8965205.1	5.15e-50	KAF8965205.1 cellobiohydrolase II-I [Flammula alnicola]	185	1	Cellulose->Cellobiose	Coprinus_comatus_QFED01000092.1_233
[01]Coprinus_comatus_QFED01000092.1_234	RDB21405.1	1.7e-50	RDB21405.1 Exoglucanase 3 [Hypsizygus marmoreus]	188	1	Cellulose->Cellobiose	Coprinus_comatus_QFED01000092.1_234
[01]Coprinus_comatus_QFED01000276.1_15	KAH6915684.1	4.09e-73	KAH6915684.1 cellobiohydrolaseII [Coprinopsis sp. MPI-PUGE-AT-0042]	256	1	Cellulose->Cellobiose	Coprinus_comatus_QFED01000276.1_15
[01]Coprinus_comatus_QFED01002517.1_2	TFK75051.1	3.08e-14	TFK75051.1 Oligoxyloglucan reducing end-specific cellobiohydrolase [Pluteus cervinus]	76	1	Cellulose->Cellobiose	Coprinus_comatus_QFED01002517.1_2
[01]Coprinus_comatus_QFED01004249.1_85	KAF9569749.1	7.78e-16	KAF9569749.1 Oligoxyloglucan reducing end-specific cellobiohydrolase [Agrocybe pediades]	83	1	Cellulose->Cellobiose	Coprinus_comatus_QFED01004249.1_85
[01]Coprinus_comatus_QFED01004249.1_86	KAF9499836.1	2.92e-51	KAF9499836.1 Oligoxyloglucan reducing end-specific cellobiohydrolase [Pleurotus eryngii]	185	1	Cellulose->Cellobiose	Coprinus_comatus_QFED01004249.1_86
[01]Coprinus_comatus_QFED01004249.1_88	KAF8599426.1	3.16e-15	KAF8599426.1 Oligoxyloglucan reducing end-specific cellobiohydrolase [Ceratobasidium sp. AG-I]	79	1	Cellulose->Cellobiose	Coprinus_comatus_QFED01004249.1_88
[01]Coprinus_comatus_QFED01004318.1_4	KAF8468106.1	2.09e-57	KAF8468106.1 Oligoxyloglucan reducing end-specific cellobiohydrolase [Russula ochroleuca]	205	1	Cellulose->Cellobiose	Coprinus_comatus_QFED01004318.1_4
[01]Coprinus_comatus_QFED01004318.1_8	KAF9457576.1	2.43e-30	KAF9457576.1 Oligoxyloglucan reducing end-specific cellobiohydrolase [Lepista nuda]	125	1	Cellulose->Cellobiose	Coprinus_comatus_QFED01004318.1_8
[01]Coprinus_comatus_QFED01004351.1_1	KAF8887107.1	5.51e-96	KAF8887107.1 cellobiohydrolase I-II [Infundibulicybe gibba]	323	1	Cellulose->Cellobiose	Coprinus_comatus_QFED01004351.1_1
[02]Alternaria_alternata_03_CM034652.1_116	OWY45658.1	1.386e-256	OWY45658.1 cellulase [Alternaria alternata]	794	2	Cellulose->Cellodextrin	Alternaria_alternata_03_CM034652.1_116
[02]Alternaria_alternata_03_CM034652.1_1657	XP_009350641.1	1.352e-60	XP_009350641.1 PREDICTED: probable endo-beta-1,4-glucanase D [Pyrus x bretschneideri]	213	2	Cellulose->Cellodextrin	Alternaria_alternata_03_CM034652.1_1657
[02]Alternaria_alternata_03_CM034652.1_2999	XP_018388959.1	2.201e-122	XP_018388959.1 hypothetical protein CC77DRAFT_930669 [Alternaria alternata]_x0001_RYN27139.1 hypothetical protein AA0115_g6523 [Alternaria tenuissima]_x0001_KAH6857628.1 glycosyl hydrolase family 61-domain-containing protein [Alternaria alternata]_x0001_OAG23538.1 hypothetical protein CC77DRAFT_930669 [Alternaria alternata]_x0001_OWY53057.1 putative endo-beta-1,4-glucanase D [Alternaria alternata…	396	2	Cellulose->Cellodextrin	Alternaria_alternata_03_CM034652.1_2999
[02]Alternaria_alternata_03_CM034652.1_846	OWY48785.1	4.391e-114	OWY48785.1 endoglucanase precursor [Alternaria alternata]_x0001_RYN29370.1 putative endo-beta-1,4-glucanase B [Alternaria tenuissima]_x0001_RYN51341.1 putative endo-beta-1,4-glucanase B [Alternaria tenuissima]_x0001_RYN57550.1 putative endo-beta-1,4-glucanase B [Alternaria tenuissima]_x0001_RYN76674.1 putative endo-beta-1,4-glucanase B [Alternaria alternata]	371	2	Cellulose->Cellodextrin	Alternaria_alternata_03_CM034652.1_846
[02]Alternaria_alternata_03_CM034652.1_846	XP_028507797.1	4.391e-114	XP_028507797.1 putative endo-beta-1,4-glucanase B [Alternaria arborescens]_x0001_RYN23488.1 putative endo-beta-1,4-glucanase B [Alternaria arborescens]_x0001_RYO32374.1 putative endo-beta-1,4-glucanase B [Alternaria arborescens]_x0001_RYO65331.1 putative endo-beta-1,4-glucanase B [Alternaria arborescens]	371	2	Cellulose->Cellodextrin	Alternaria_alternata_03_CM034652.1_846
[02]Alternaria_alternata_03_CM034652.1_847	KAB2108865.1	2.197e-47	KAB2108865.1 putative endo-beta-1,4-glucanase B [Alternaria gaisen]	174	2	Cellulose->Cellodextrin	Alternaria_alternata_03_CM034652.1_847
[02]Alternaria_alternata_03_CM034652.1_848	KAB2108865.1	2.071e-43	KAB2108865.1 putative endo-beta-1,4-glucanase B [Alternaria gaisen]	163	2	Cellulose->Cellodextrin	Alternaria_alternata_03_CM034652.1_848
[02]Alternaria-alternata-27_CP061877.1_1661	XP_009350641.1	1.352e-60	XP_009350641.1 PREDICTED: probable endo-beta-1,4-glucanase D [Pyrus x bretschneideri]	213	2	Cellulose->Cellodextrin	Alternaria-alternata-27_CP061877.1_1661
[02]Alternaria-alternata-27_CP061877.1_2449	OWY48785.1	2.071e-43	OWY48785.1 endoglucanase precursor [Alternaria alternata]_x0001_RYN29370.1 putative endo-beta-1,4-glucanase B [Alternaria tenuissima]_x0001_RYN51341.1 putative endo-beta-1,4-glucanase B [Alternaria tenuissima]_x0001_RYN57550.1 putative endo-beta-1,4-glucanase B [Alternaria tenuissima]_x0001_RYN76674.1 putative endo-beta-1,4-glucanase B [Alternaria alternata]	163	2	Cellulose->Cellodextrin	Alternaria-alternata-27_CP061877.1_2449
[02]Alternaria-alternata-27_CP061877.1_2449	KAB2108865.1	2.071e-43	KAB2108865.1 putative endo-beta-1,4-glucanase B [Alternaria gaisen]	163	2	Cellulose->Cellodextrin	Alternaria-alternata-27_CP061877.1_2449
[02]Alternaria-alternata-27_CP061877.1_2451	XP_028507797.1	1.871e-115	XP_028507797.1 putative endo-beta-1,4-glucanase B [Alternaria arborescens]_x0001_RYN23488.1 putative endo-beta-1,4-glucanase B [Alternaria arborescens]_x0001_RYO32374.1 putative endo-beta-1,4-glucanase B [Alternaria arborescens]_x0001_RYO65331.1 putative endo-beta-1,4-glucanase B [Alternaria arborescens]	375	2	Cellulose->Cellodextrin	Alternaria-alternata-27_CP061877.1_2451
[02]Alternaria-alternata-27_CP061877.1_354	XP_018388959.1	2.201e-122	XP_018388959.1 hypothetical protein CC77DRAFT_930669 [Alternaria alternata]_x0001_RYN27139.1 hypothetical protein AA0115_g6523 [Alternaria tenuissima]_x0001_KAH6857628.1 glycosyl hydrolase family 61-domain-containing protein [Alternaria alternata]_x0001_OAG23538.1 hypothetical protein CC77DRAFT_930669 [Alternaria alternata]_x0001_OWY53057.1 putative endo-beta-1,4-glucanase D [Alternaria alternata…	396	2	Cellulose->Cellodextrin	Alternaria-alternata-27_CP061877.1_354
[02]Alternaria-alternata-27_CP061879.1_2281	P22669.1	7.203e-41	P22669.1 RecName: Full=Endoglucanase-1; AltName: Full=Cellulase; AltName: Full=Endo-1,4-beta-glucanase; AltName: Full=Endoglucanase I; AltName: Full=FI-CMCase; Flags: Precursor [Aspergillus aculeatus]_x0001_PYI24401.1 endoglucanase-1 [Aspergillus violaceofuscus CBS 115571]_x0001_BAA00435.1 endo-1,4-beta-D-glucanase [Aspergillus aculeatus]_x0001_CAA36757.1 unnamed protein product [Aspergillus acul…	158	2	Cellulose->Cellodextrin	Alternaria-alternata-27_CP061879.1_2281
[02]Aspergillus_fischeri_NRRL_4585_JAAKEP010000002.1_1085	XP_001258152.1	0	XP_001258152.1 cellulase, putative [Aspergillus fischeri NRRL 181]_x0001_EAW16255.1 cellulase, putative [Aspergillus fischeri NRRL 181]_x0001_KAG2019552.1 hypothetical protein GB937_005101 [Aspergillus fischeri]	1031	2	Cellulose->Cellodextrin	Aspergillus_fischeri_NRRL_4585_JAAKEP010000002.1_1085
[02]Aspergillus_fischeri_NRRL_4585_JAAKEP010000002.1_1085	XP_024683919.1	0	XP_024683919.1 putative cellulase [Aspergillus novofumigatus IBT 16806]_x0001_PKX95324.1 putative cellulase [Aspergillus novofumigatus IBT 16806]	995	2	Cellulose->Cellodextrin	Aspergillus_fischeri_NRRL_4585_JAAKEP010000002.1_1085
[02]Aspergillus_fischeri_NRRL_4585_JAAKEP010000002.1_769	XP_751043.1	3.827e-48	XP_751043.1 endoglucanase, putative [Aspergillus fumigatus Af293]_x0001_ADX78144.1 extracellular endoglucanase/cellulase EGL2 precursor [Aspergillus fumigatus]_x0001_EDP49732.1 endoglucanase, putative [Aspergillus fumigatus A1163]_x0001_KMK63465.1 endoglucanase [Aspergillus fumigatus Z5]_x0001_EAL89005.1 endoglucanase, putative [Aspergillus fumigatus Af293]_x0001_KAH1286679.1 hypothetical protein…	178	2	Cellulose->Cellodextrin	Aspergillus_fischeri_NRRL_4585_JAAKEP010000002.1_769
[02]Aspergillus_fischeri_NRRL_4585_JAAKEP010000003.1_1149	XP_001259223.1	1.267e-123	XP_001259223.1 cellulase, putative [Aspergillus fischeri NRRL 181]_x0001_EAW17326.1 cellulase, putative [Aspergillus fischeri NRRL 181]	401	2	Cellulose->Cellodextrin	Aspergillus_fischeri_NRRL_4585_JAAKEP010000003.1_1149
[02]Aspergillus_fischeri_NRRL_4585_JAAKEP010000003.1_1149	XP_753201.1	1.625e-119	XP_753201.1 cellulase family protein [Aspergillus fumigatus Af293]_x0001_EAL91163.1 cellulase family protein [Aspergillus fumigatus Af293]_x0001_EDP52185.1 cellulase family protein [Aspergillus fumigatus A1163]_x0001_KEY81833.1 cellulase [Aspergillus fumigatus var. RP-2014]	389	2	Cellulose->Cellodextrin	Aspergillus_fischeri_NRRL_4585_JAAKEP010000003.1_1149
[02]Aspergillus_fischeri_NRRL_4585_JAAKEP010000003.1_1150	XP_024686376.1	5.953e-137	XP_024686376.1 putative cellulase [Aspergillus novofumigatus IBT 16806]_x0001_PKX97781.1 putative cellulase [Aspergillus novofumigatus IBT 16806]	441	2	Cellulose->Cellodextrin	Aspergillus_fischeri_NRRL_4585_JAAKEP010000003.1_1150
[02]Aspergillus_fischeri_NRRL_4585_JAAKEP010000005.1_456	XP_001257866.1	1.328e-115	XP_001257866.1 cellulase, putative [Aspergillus fischeri NRRL 181]_x0001_A1DME8.1 RecName: Full=Probable endo-beta-1,4-glucanase B; Short=Endoglucanase B; AltName: Full=Carboxymethylcellulase B; AltName: Full=Cellulase B; Flags: Precursor [Aspergillus fischeri NRRL 181]_x0001_EAW15969.1 cellulase, putative [Aspergillus fischeri NRRL 181]	376	2	Cellulose->Cellodextrin	Aspergillus_fischeri_NRRL_4585_JAAKEP010000005.1_456
[02]Aspergillus_fischeri_NRRL_4585_JAAKEP010000009.1_218	B0XNQ1.1	1.499e-76	B0XNQ1.1 RecName: Full=Probable xyloglucan-specific endo-beta-1,4-glucanase A; AltName: Full=Xyloglucanase A; AltName: Full=Xyloglucanendohydrolase A; Flags: Precursor [Aspergillus fumigatus A1163]_x0001_KAF4262934.1 hypothetical protein CNMCM8812_004353 [Aspergillus fumigatus]_x0001_KEY77879.1 xyloglucan specific endo beta 1,4 glucanase A [Aspergillus fumigatus var. RP-2014]_x0001_KMK57277.1 xyl…	261	2	Cellulose->Cellodextrin	Aspergillus_fischeri_NRRL_4585_JAAKEP010000009.1_218
[02]Aspergillus_fischeri_NRRL_4585_JAAKEP010000009.1_219	B0XNQ1.1	9.39e-61	B0XNQ1.1 RecName: Full=Probable xyloglucan-specific endo-beta-1,4-glucanase A; AltName: Full=Xyloglucanase A; AltName: Full=Xyloglucanendohydrolase A; Flags: Precursor [Aspergillus fumigatus A1163]_x0001_KAF4262934.1 hypothetical protein CNMCM8812_004353 [Aspergillus fumigatus]_x0001_KEY77879.1 xyloglucan specific endo beta 1,4 glucanase A [Aspergillus fumigatus var. RP-2014]_x0001_KMK57277.1 xyl…	213	2	Cellulose->Cellodextrin	Aspergillus_fischeri_NRRL_4585_JAAKEP010000009.1_219
[02]Aspergillus_fischeri_NRRL_4585_JAAKEP010000011.1_182	GAQ06327.1	1.059e-146	GAQ06327.1 probable endo-beta-1,4-glucanase D [Aspergillus lentulus]	472	2	Cellulose->Cellodextrin	Aspergillus_fischeri_NRRL_4585_JAAKEP010000011.1_182
[02]Aspergillus_fischeri_NRRL_4585_JAAKEP010000011.1_183	GAQ06327.1	5.233e-33	GAQ06327.1 probable endo-beta-1,4-glucanase D [Aspergillus lentulus]	132	2	Cellulose->Cellodextrin	Aspergillus_fischeri_NRRL_4585_JAAKEP010000011.1_183
[02]Aspergillus_fischeri_NRRL_4585_JAAKEP010000012.1_156	XP_001262690.1	2.202e-265	XP_001262690.1 cellulase, putative [Aspergillus fischeri NRRL 181]_x0001_EAW20793.1 cellulase, putative [Aspergillus fischeri NRRL 181]_x0001_KAG2002835.1 hypothetical protein GB937_009484 [Aspergillus fischeri]	820	2	Cellulose->Cellodextrin	Aspergillus_fischeri_NRRL_4585_JAAKEP010000012.1_156
[02]Aspergillus_fischeri_NRRL_4585_JAAKEP010000012.1_156	XP_024678508.1	2.049e-261	XP_024678508.1 putative cellulase [Aspergillus novofumigatus IBT 16806]_x0001_PKX89913.1 putative cellulase [Aspergillus novofumigatus IBT 16806]	808	2	Cellulose->Cellodextrin	Aspergillus_fischeri_NRRL_4585_JAAKEP010000012.1_156
[02]Aspergillus_fischeri_NRRL_4585_JAAKEP010000012.1_408	XP_746778.1	1.588e-264	XP_746778.1 endo-1,4-beta-glucanase [Aspergillus fumigatus Af293]_x0001_Q4WAJ6.1 RecName: Full=Probable endo-beta-1,4-glucanase celB; Short=Endoglucanase celB; AltName: Full=Carboxymethylcellulase celB; AltName: Full=Cellulase B; Flags: Precursor [Aspergillus fumigatus Af293]_x0001_KAH1331853.1 hypothetical protein KXX47_004178 [Aspergillus fumigatus]_x0001_EAL84740.1 endo-1,4-beta-glucanase [Asp…	818	2	Cellulose->Cellodextrin	Aspergillus_fischeri_NRRL_4585_JAAKEP010000012.1_408
[02]Aspergillus_fischeri_NRRL_4585_JAAKEP010000025.1_232	KAH1493909.1	5.104e-79	KAH1493909.1 hypothetical protein KXX42_007109 [Aspergillus fumigatus]_x0001_KEY78853.1 cellulase CelA/allergen Asp F7 [Aspergillus fumigatus var. RP-2014]_x0001_KAH1550583.1 hypothetical protein KXX57_009407 [Aspergillus fumigatus]_x0001_KAH1979348.1 hypothetical protein KXW88_007224 [Aspergillus fumigatus]_x0001_KAH2317184.1 hypothetical protein KXV47_009033 [Aspergillus fumigatus]	269	2	Cellulose->Cellodextrin	Aspergillus_fischeri_NRRL_4585_JAAKEP010000025.1_232
[02]Aspergillus_fischeri_NRRL_4585_JAAKEP010000025.1_233	XP_024685660.1	3.348e-89	XP_024685660.1 putative extracellular cellulase CelA [Aspergillus novofumigatus IBT 16806]_x0001_PKX97065.1 putative extracellular cellulase CelA [Aspergillus novofumigatus IBT 16806]	302	2	Cellulose->Cellodextrin	Aspergillus_fischeri_NRRL_4585_JAAKEP010000025.1_233
[02]Aspergillus_fischeri_NRRL_4585_JAAKEP010000028.1_236	XP_001266349.1	1.641e-59	XP_001266349.1 cellulase, putative [Aspergillus fischeri NRRL 181]_x0001_EAW24452.1 cellulase, putative [Aspergillus fischeri NRRL 181]_x0001_KAG2026348.1 hypothetical protein GB937_001857 [Aspergillus fischeri]	213	2	Cellulose->Cellodextrin	Aspergillus_fischeri_NRRL_4585_JAAKEP010000028.1_236
[02]Aspergillus_fischeri_NRRL_4585_JAAKEP010000028.1_236	GAQ08789.1	2.811e-58	GAQ08789.1 cellulase/esterase CelE [Aspergillus lentulus]	209	2	Cellulose->Cellodextrin	Aspergillus_fischeri_NRRL_4585_JAAKEP010000028.1_236
[02]Aspergillus_fischeri_NRRL_4585_JAAKEP010000028.1_237	XP_024685055.1	4.343e-142	XP_024685055.1 putative cellulase [Aspergillus novofumigatus IBT 16806]_x0001_PKX96460.1 putative cellulase [Aspergillus novofumigatus IBT 16806]	456	2	Cellulose->Cellodextrin	Aspergillus_fischeri_NRRL_4585_JAAKEP010000028.1_237
[02]Aspergillus_fischeri_NRRL_4585_JAAKEP010000034.1_261	XP_024679790.1	1.25e-187	XP_024679790.1 endo-beta-1,4-glucanase D [Aspergillus novofumigatus IBT 16806]_x0001_PKX91195.1 endo-beta-1,4-glucanase D [Aspergillus novofumigatus IBT 16806]	598	2	Cellulose->Cellodextrin	Aspergillus_fischeri_NRRL_4585_JAAKEP010000034.1_261
[02]Aspergillus_fischeri_NRRL_4585_JAAKEP010000040.1_77	XP_024678752.1	5.779e-23	XP_024678752.1 putative cellulase [Aspergillus novofumigatus IBT 16806]_x0001_PKX90157.1 putative cellulase [Aspergillus novofumigatus IBT 16806]	102	2	Cellulose->Cellodextrin	Aspergillus_fischeri_NRRL_4585_JAAKEP010000040.1_77
[02]Aspergillus_fischeri_NRRL_4585_JAAKEP010000042.1_243	KAF4256106.1	8.59e-235	KAF4256106.1 hypothetical protein CNMCM8057_004242 [Aspergillus fumigatus]_x0001_KEY80480.1 endoglucanase/cellulase [Aspergillus fumigatus var. RP-2014]_x0001_KMK58269.1 endoglucanase/cellulase, putative [Aspergillus fumigatus Z5]_x0001_KAF4256401.1 hypothetical protein CNMCM8714_003592 [Aspergillus fumigatus]_x0001_KAF4259954.1 hypothetical protein CNMCM8812_005664 [Aspergillus fumigatus]	731	2	Cellulose->Cellodextrin	Aspergillus_fischeri_NRRL_4585_JAAKEP010000042.1_243
[02]Aspergillus_fischeri_NRRL_4585_JAAKEP010000045.1_2	XP_001260445.1	7.365e-200	XP_001260445.1 endoglucanase/cellulase, putative [Aspergillus fischeri NRRL 181]_x0001_EAW18548.1 endoglucanase/cellulase, putative [Aspergillus fischeri NRRL 181]_x0001_KAG2007612.1 hypothetical protein GB937_008423 [Aspergillus fischeri]	627	2	Cellulose->Cellodextrin	Aspergillus_fischeri_NRRL_4585_JAAKEP010000045.1_2
[02]Aspergillus_fischeri_NRRL_4585_JAAKEP010000045.1_2	GFF29144.1	5.328e-161	GFF29144.1 probable endo-beta-1,4-glucanase B [Aspergillus udagawae]	515	2	Cellulose->Cellodextrin	Aspergillus_fischeri_NRRL_4585_JAAKEP010000045.1_2
[02]Aspergillus_fischeri_NRRL_4585_JAAKEP010000049.1_163	XP_001266515.1	4.133e-220	XP_001266515.1 cellulase, putative [Aspergillus fischeri NRRL 181]_x0001_EAW24618.1 cellulase, putative [Aspergillus fischeri NRRL 181]_x0001_KAG2002698.1 hypothetical protein GB937_009568 [Aspergillus fischeri]	686	2	Cellulose->Cellodextrin	Aspergillus_fischeri_NRRL_4585_JAAKEP010000049.1_163
[02]Aspergillus_fischeri_NRRL_4585_JAAKEP010000062.1_35	GFF56703.1	2.285e-203	GFF56703.1 probable endo-beta-1,4-glucanase D [Aspergillus lentulus]_x0001_GFG10801.1 probable endo-beta-1,4-glucanase D [Aspergillus lentulus]	638	2	Cellulose->Cellodextrin	Aspergillus_fischeri_NRRL_4585_JAAKEP010000062.1_35
[02]Aspergillus_fischeri_NRRL_4585_JAAKEP010000070.1_33	XP_001260430.1	1.841e-77	XP_001260430.1 cellulase, putative [Aspergillus fischeri NRRL 181]_x0001_A1DGM6.1 RecName: Full=Probable glucan endo-1,6-beta-glucosidase B; AltName: Full=Beta-1,6-glucanase B; AltName: Full=Endo-1,6-beta-D-glucanase B; AltName: Full=Endo-1,6-beta-glucanase B; Flags: Precursor [Aspergillus fischeri NRRL 181]_x0001_EAW18533.1 cellulase, putative [Aspergillus fischeri NRRL 181]_x0001_KAG2021721.1 h…	263	2	Cellulose->Cellodextrin	Aspergillus_fischeri_NRRL_4585_JAAKEP010000070.1_33
[02]Aspergillus_fischeri_NRRL_4585_JAAKEP010000070.1_34	XP_001260430.1	2.365e-158	XP_001260430.1 cellulase, putative [Aspergillus fischeri NRRL 181]_x0001_A1DGM6.1 RecName: Full=Probable glucan endo-1,6-beta-glucosidase B; AltName: Full=Beta-1,6-glucanase B; AltName: Full=Endo-1,6-beta-D-glucanase B; AltName: Full=Endo-1,6-beta-glucanase B; Flags: Precursor [Aspergillus fischeri NRRL 181]_x0001_EAW18533.1 cellulase, putative [Aspergillus fischeri NRRL 181]_x0001_KAG2021721.1 h…	505	2	Cellulose->Cellodextrin	Aspergillus_fischeri_NRRL_4585_JAAKEP010000070.1_34
[02]Aspergillus_fischeri_NRRL_4585_JAAKEP010000077.1_40	GAQ04950.1	4.352e-47	GAQ04950.1 xyloglucan-specific endo-beta-1,4-glucanase A [Aspergillus lentulus]	174	2	Cellulose->Cellodextrin	Aspergillus_fischeri_NRRL_4585_JAAKEP010000077.1_40
[02]Chaetomium_cochliodes_LSBY01000024.1_21	KXX80605.1	4.251e-75	KXX80605.1 putative endo-beta-1,4-glucanase D, partial [Madurella mycetomatis]	258	2	Cellulose->Cellodextrin	Chaetomium_cochliodes_LSBY01000024.1_21
[02]Chaetomium_cochliodes_LSBY01000056.1_2	KXX76603.1	1.49e-47	KXX76603.1 putative endo-beta-1,4-glucanase D [Madurella mycetomatis]	175	2	Cellulose->Cellodextrin	Chaetomium_cochliodes_LSBY01000056.1_2
[02]Chaetomium_cochliodes_LSBY01000133.1_38	KXX77882.1	4.258e-46	KXX77882.1 putative endo-beta-1,4-glucanase D [Madurella mycetomatis]	171	2	Cellulose->Cellodextrin	Chaetomium_cochliodes_LSBY01000133.1_38
[02]Chaetomium_cochliodes_LSBY01000232.1_7	KXX76898.1	8.478e-58	KXX76898.1 putative endo-beta-1,4-glucanase D [Madurella mycetomatis]	205	2	Cellulose->Cellodextrin	Chaetomium_cochliodes_LSBY01000232.1_7
[02]Chaetomium_cochliodes_LSBY01000258.1_9	KAH7305553.1	7.554e-37	KAH7305553.1 cellulase [Stachybotrys elegans]	144	2	Cellulose->Cellodextrin	Chaetomium_cochliodes_LSBY01000258.1_9
[02]Chaetomium_cochliodes_LSBY01000300.1_3	XP_003663441.1	2.448e-205	XP_003663441.1 glycoside hydrolase family 7 protein [Thermothelomyces thermophilus ATCC 42464]_x0001_G2QCS4.1 RecName: Full=Endoglucanase 7a; AltName: Full=Cellulase 7a; AltName: Full=Endo-1,4-beta-glucanase 7a; Flags: Precursor [Thermothelomyces thermophilus ATCC 42464]_x0001_AEO58196.1 glycoside hydrolase family 7 protein [Thermothelomyces thermophilus ATCC 42464]	647	2	Cellulose->Cellodextrin	Chaetomium_cochliodes_LSBY01000300.1_3
[02]Chaetomium_cochliodes_LSBY01000322.1_4	KXX81396.1	2.107e-106	KXX81396.1 putative endo-beta-1,4-glucanase D [Madurella mycetomatis]	350	2	Cellulose->Cellodextrin	Chaetomium_cochliodes_LSBY01000322.1_4
[02]Chaetomium_cochliodes_LSBY01000323.1_3	XP_009658187.1	0	XP_009658187.1 NADPH-cytochrome P450 reductase [Verticillium dahliae VdLs.17]_x0001_KAF3350340.1 Putative endo-beta-1,4-glucanase D [Verticillium dahliae VDG2]_x0001_KAF3357245.1 Biotin synthase [Verticillium dahliae VDG1]_x0001_KAG7122240.1 NADPH--cytochrome reductase like protein [Verticillium longisporum]_x0001_PNH28122.1 hypothetical protein BJF96_g8531 [Verticillium dahliae]_x0001_EGY20646.1…	1028	2	Cellulose->Cellodextrin	Chaetomium_cochliodes_LSBY01000323.1_3
[02]Chaetomium_cochliodes_LSBY01000383.1_2	KAH6613645.1	1.779e-19	KAH6613645.1 cellulase [Chaetomium sp. MPI-SDFR-AT-0129]	93	2	Cellulose->Cellodextrin	Chaetomium_cochliodes_LSBY01000383.1_2
[02]Chaetomium_cochliodes_LSBY01000383.1_3	KAH6613645.1	1.155e-70	KAH6613645.1 cellulase [Chaetomium sp. MPI-SDFR-AT-0129]	246	2	Cellulose->Cellodextrin	Chaetomium_cochliodes_LSBY01000383.1_3
[02]Chaetomium_cochliodes_LSBY01000383.1_3	CAD56666.1	2.172e-70	CAD56666.1 cellulase [Melanocarpus albomyces]	245	2	Cellulose->Cellodextrin	Chaetomium_cochliodes_LSBY01000383.1_3
[02]Chaetomium_cochliodes_LSBY01001571.1_6	XP_003661787.1	2.623e-178	XP_003661787.1 glycoside hydrolase family 61 protein [Thermothelomyces thermophilus ATCC 42464]_x0001_G2Q9T3.1 RecName: Full=Polysaccharide monooxygenase Cel61a; AltName: Full=Cellulase-61a; Short=Cel61a; AltName: Full=Endoglucanase-61a; AltName: Full=Glycoside hydrolase-61; Short=GH-61; Flags: Precursor [Thermothelomyces thermophilus ATCC 42464]_x0001_AEO56542.1 glycoside hydrolase family 61 pro…	566	2	Cellulose->Cellodextrin	Chaetomium_cochliodes_LSBY01001571.1_6
[02]Chaetomium_cochliodes_LSBY01002253.1_1	APD14599.1	2.056e-223	APD14599.1 cellulase, partial [[Humicola] grisea var. thermoidea]	699	2	Cellulose->Cellodextrin	Chaetomium_cochliodes_LSBY01002253.1_1
[02]Chaetomium_cochliodes_LSBY01002258.1_4	KXX74846.1	2.338e-11	KXX74846.1 putative endo-beta-1,4-glucanase D [Madurella mycetomatis]_x0001_KXX82827.1 putative endo-beta-1,4-glucanase D [Madurella mycetomatis]	68	2	Cellulose->Cellodextrin	Chaetomium_cochliodes_LSBY01002258.1_4
[02]Chaetomium_globosum_148.51_CH408029.1_1292	KXX76898.1	7.963e-59	KXX76898.1 putative endo-beta-1,4-glucanase D [Madurella mycetomatis]	209	2	Cellulose->Cellodextrin	Chaetomium_globosum_148.51_CH408029.1_1292
[02]Chaetomium_globosum_148.51_CH408029.1_2491	KXX79288.1	3.536e-65	KXX79288.1 putative endo-beta-1,4-glucanase D [Madurella mycetomatis]	227	2	Cellulose->Cellodextrin	Chaetomium_globosum_148.51_CH408029.1_2491
[02]Chaetomium_globosum_148.51_CH408029.1_6851	APD14599.1	1.818e-130	APD14599.1 cellulase, partial [[Humicola] grisea var. thermoidea]	428	2	Cellulose->Cellodextrin	Chaetomium_globosum_148.51_CH408029.1_6851
[02]Chaetomium_globosum_148.51_CH408030.1_266	KXX82435.1	2.832e-33	KXX82435.1 putative endo-beta-1,4-glucanase B [Madurella mycetomatis]	132	2	Cellulose->Cellodextrin	Chaetomium_globosum_148.51_CH408030.1_266
[02]Chaetomium_globosum_148.51_CH408030.1_4987	XP_003663441.1	1.718e-211	XP_003663441.1 glycoside hydrolase family 7 protein [Thermothelomyces thermophilus ATCC 42464]_x0001_G2QCS4.1 RecName: Full=Endoglucanase 7a; AltName: Full=Cellulase 7a; AltName: Full=Endo-1,4-beta-glucanase 7a; Flags: Precursor [Thermothelomyces thermophilus ATCC 42464]_x0001_AEO58196.1 glycoside hydrolase family 7 protein [Thermothelomyces thermophilus ATCC 42464]	665	2	Cellulose->Cellodextrin	Chaetomium_globosum_148.51_CH408030.1_4987
[02]Chaetomium_globosum_148.51_CH408032.1_2802	KXX80605.1	3.611e-77	KXX80605.1 putative endo-beta-1,4-glucanase D, partial [Madurella mycetomatis]	264	2	Cellulose->Cellodextrin	Chaetomium_globosum_148.51_CH408032.1_2802
[02]Chaetomium_globosum_148.51_CH408033.1_2225	KAI1420264.1	9.432e-102	KAI1420264.1 cellulase signal transduction associated dehydrogenase [Xylaria sp. FL1777]	340	2	Cellulose->Cellodextrin	Chaetomium_globosum_148.51_CH408033.1_2225
[02]Chaetomium_globosum_148.51_CH408033.1_289	KXX81396.1	4.27e-102	KXX81396.1 putative endo-beta-1,4-glucanase D [Madurella mycetomatis]	338	2	Cellulose->Cellodextrin	Chaetomium_globosum_148.51_CH408033.1_289
[02]Chaetomium_globosum_148.51_CH408033.1_2892	XP_003661787.1	1.498e-181	XP_003661787.1 glycoside hydrolase family 61 protein [Thermothelomyces thermophilus ATCC 42464]_x0001_G2Q9T3.1 RecName: Full=Polysaccharide monooxygenase Cel61a; AltName: Full=Cellulase-61a; Short=Cel61a; AltName: Full=Endoglucanase-61a; AltName: Full=Glycoside hydrolase-61; Short=GH-61; Flags: Precursor [Thermothelomyces thermophilus ATCC 42464]_x0001_AEO56542.1 glycoside hydrolase family 61 pro…	576	2	Cellulose->Cellodextrin	Chaetomium_globosum_148.51_CH408033.1_2892
[02]Chaetomium_globosum_148.51_CH408033.1_3461	GJC88035.1	1.16e-31	GJC88035.1 putative endo-beta-1,4-glucanase D [Colletotrichum spaethianum]	130	2	Cellulose->Cellodextrin	Chaetomium_globosum_148.51_CH408033.1_3461
[02]Chaetomium_globosum_148.51_CH408033.1_3461	GKT51165.1	1.457e-30	GKT51165.1 putative endo-beta-1,4-glucanase D [Colletotrichum liriopes]	126	2	Cellulose->Cellodextrin	Chaetomium_globosum_148.51_CH408033.1_3461
[02]Chaetomium_globosum_148.51_CH408033.1_4546	OLN85675.1	4.906e-125	OLN85675.1 putative endo-beta-1,4-glucanase D 14 [Colletotrichum chlorophyti]	412	2	Cellulose->Cellodextrin	Chaetomium_globosum_148.51_CH408033.1_4546
[02]Chaetomium_globosum_148.51_CH408033.1_5496	KXX81644.1	8.119e-66	KXX81644.1 putative endo-beta-1,4-glucanase D [Madurella mycetomatis]	231	2	Cellulose->Cellodextrin	Chaetomium_globosum_148.51_CH408033.1_5496
[02]Chaetomium_globosum_148.51_CH408034.1_1049	KXX80352.1	2.725e-38	KXX80352.1 putative endo-beta-1,4-glucanase D [Madurella mycetomatis]	149	2	Cellulose->Cellodextrin	Chaetomium_globosum_148.51_CH408034.1_1049
[02]Chaetomium_globosum_148.51_CH408034.1_1050	KXX80352.1	2.983e-17	KXX80352.1 putative endo-beta-1,4-glucanase D [Madurella mycetomatis]	84	2	Cellulose->Cellodextrin	Chaetomium_globosum_148.51_CH408034.1_1050
[02]Chaetomium_globosum_148.51_CH408034.1_519	KAH6613645.1	2.027e-85	KAH6613645.1 cellulase [Chaetomium sp. MPI-SDFR-AT-0129]	293	2	Cellulose->Cellodextrin	Chaetomium_globosum_148.51_CH408034.1_519
[02]Chaetomium_globosum_148.51_CH408034.1_519	CAD56666.1	1.835e-84	CAD56666.1 cellulase [Melanocarpus albomyces]	290	2	Cellulose->Cellodextrin	Chaetomium_globosum_148.51_CH408034.1_519
[02]Chaetomium_globosum_148.51_CH408034.1_641	KAH6842372.1	7.886e-123	KAH6842372.1 cellulase-like protein [Chaetomium sp. MPI-CAGE-AT-0009]	400	2	Cellulose->Cellodextrin	Chaetomium_globosum_148.51_CH408034.1_641
[02]Chaetomium_globosum_148.51_CH408035.1_1	KXX76603.1	3.303e-15	KXX76603.1 putative endo-beta-1,4-glucanase D [Madurella mycetomatis]	79	2	Cellulose->Cellodextrin	Chaetomium_globosum_148.51_CH408035.1_1
[02]Chaetomium_globosum_JAGIZQ010000001.1_1170	KXX76898.1	2.955e-58	KXX76898.1 putative endo-beta-1,4-glucanase D [Madurella mycetomatis]	207	2	Cellulose->Cellodextrin	Chaetomium_globosum_JAGIZQ010000001.1_1170
[02]Chaetomium_globosum_JAGIZQ010000001.1_1172	KXX76898.1	2.624e-28	KXX76898.1 putative endo-beta-1,4-glucanase D [Madurella mycetomatis]	117	2	Cellulose->Cellodextrin	Chaetomium_globosum_JAGIZQ010000001.1_1172
[02]Chaetomium_globosum_JAGIZQ010000001.1_2274	KXX79288.1	2.353e-64	KXX79288.1 putative endo-beta-1,4-glucanase D [Madurella mycetomatis]	225	2	Cellulose->Cellodextrin	Chaetomium_globosum_JAGIZQ010000001.1_2274
[02]Chaetomium_globosum_JAGIZQ010000002.1_3396	XP_003661787.1	8.702e-182	XP_003661787.1 glycoside hydrolase family 61 protein [Thermothelomyces thermophilus ATCC 42464]_x0001_G2Q9T3.1 RecName: Full=Polysaccharide monooxygenase Cel61a; AltName: Full=Cellulase-61a; Short=Cel61a; AltName: Full=Endoglucanase-61a; AltName: Full=Glycoside hydrolase-61; Short=GH-61; Flags: Precursor [Thermothelomyces thermophilus ATCC 42464]_x0001_AEO56542.1 glycoside hydrolase family 61 pro…	576	2	Cellulose->Cellodextrin	Chaetomium_globosum_JAGIZQ010000002.1_3396
[02]Chaetomium_globosum_JAGIZQ010000002.1_5935	KXX81396.1	3.071e-103	KXX81396.1 putative endo-beta-1,4-glucanase D [Madurella mycetomatis]	343	2	Cellulose->Cellodextrin	Chaetomium_globosum_JAGIZQ010000002.1_5935
[02]Chaetomium_globosum_JAGIZQ010000003.1_5191	KXX82435.1	3.05e-75	KXX82435.1 putative endo-beta-1,4-glucanase B [Madurella mycetomatis]	259	2	Cellulose->Cellodextrin	Chaetomium_globosum_JAGIZQ010000003.1_5191
[02]Chaetomium_globosum_JAGIZQ010000003.1_837	XP_003663441.1	5.932e-214	XP_003663441.1 glycoside hydrolase family 7 protein [Thermothelomyces thermophilus ATCC 42464]_x0001_G2QCS4.1 RecName: Full=Endoglucanase 7a; AltName: Full=Cellulase 7a; AltName: Full=Endo-1,4-beta-glucanase 7a; Flags: Precursor [Thermothelomyces thermophilus ATCC 42464]_x0001_AEO58196.1 glycoside hydrolase family 7 protein [Thermothelomyces thermophilus ATCC 42464]	672	2	Cellulose->Cellodextrin	Chaetomium_globosum_JAGIZQ010000003.1_837
[02]Chaetomium_globosum_JAGIZQ010000004.1_2638	KXX80605.1	2.851e-78	KXX80605.1 putative endo-beta-1,4-glucanase D, partial [Madurella mycetomatis]	267	2	Cellulose->Cellodextrin	Chaetomium_globosum_JAGIZQ010000004.1_2638
[02]Chaetomium_globosum_JAGIZQ010000006.1_3937	KXX76603.1	1.115e-47	KXX76603.1 putative endo-beta-1,4-glucanase D [Madurella mycetomatis]	175	2	Cellulose->Cellodextrin	Chaetomium_globosum_JAGIZQ010000006.1_3937
[02]Chaetomium_globosum_JAGIZQ010000007.1_1505	KXX80352.1	6.111e-38	KXX80352.1 putative endo-beta-1,4-glucanase D [Madurella mycetomatis]	148	2	Cellulose->Cellodextrin	Chaetomium_globosum_JAGIZQ010000007.1_1505
[02]Chaetomium_globosum_JAGIZQ010000007.1_1939	KAH6842372.1	2.708e-125	KAH6842372.1 cellulase-like protein [Chaetomium sp. MPI-CAGE-AT-0009]	407	2	Cellulose->Cellodextrin	Chaetomium_globosum_JAGIZQ010000007.1_1939
[02]Chaetomium_globosum_JAGIZQ010000007.1_1940	KAH6842372.1	2.574e-36	KAH6842372.1 cellulase-like protein [Chaetomium sp. MPI-CAGE-AT-0009]	141	2	Cellulose->Cellodextrin	Chaetomium_globosum_JAGIZQ010000007.1_1940
[02]Chaetomium_globosum_JAGIZQ010000007.1_2054	KAH6613645.1	3.583e-99	KAH6613645.1 cellulase [Chaetomium sp. MPI-SDFR-AT-0129]	331	2	Cellulose->Cellodextrin	Chaetomium_globosum_JAGIZQ010000007.1_2054
[02]Chaetomium_globosum_JAGIZQ010000007.1_2054	CAD56666.1	6.271e-95	CAD56666.1 cellulase [Melanocarpus albomyces]	319	2	Cellulose->Cellodextrin	Chaetomium_globosum_JAGIZQ010000007.1_2054
[02]Chaetomium_sp_MPI_CAGE_JAHBOE010000001.1_11126	KXX80605.1	1.303e-75	KXX80605.1 putative endo-beta-1,4-glucanase D, partial [Madurella mycetomatis]	259	2	Cellulose->Cellodextrin	Chaetomium_sp_MPI_CAGE_JAHBOE010000001.1_11126
[02]Chaetomium_sp_MPI_CAGE_JAHBOE010000001.1_13078	OLN88100.1	1.538e-98	OLN88100.1 putative endo-beta-1,4-glucanase D 3, partial [Colletotrichum chlorophyti]	340	2	Cellulose->Cellodextrin	Chaetomium_sp_MPI_CAGE_JAHBOE010000001.1_13078
[02]Chaetomium_sp_MPI_CAGE_JAHBOE010000001.1_13563	KXX74846.1	1.388e-50	KXX74846.1 putative endo-beta-1,4-glucanase D [Madurella mycetomatis]_x0001_KXX82827.1 putative endo-beta-1,4-glucanase D [Madurella mycetomatis]	184	2	Cellulose->Cellodextrin	Chaetomium_sp_MPI_CAGE_JAHBOE010000001.1_13563
[02]Chaetomium_sp_MPI_CAGE_JAHBOE010000002.1_3477	XP_003661787.1	9.179e-177	XP_003661787.1 glycoside hydrolase family 61 protein [Thermothelomyces thermophilus ATCC 42464]_x0001_G2Q9T3.1 RecName: Full=Polysaccharide monooxygenase Cel61a; AltName: Full=Cellulase-61a; Short=Cel61a; AltName: Full=Endoglucanase-61a; AltName: Full=Glycoside hydrolase-61; Short=GH-61; Flags: Precursor [Thermothelomyces thermophilus ATCC 42464]_x0001_AEO56542.1 glycoside hydrolase family 61 pro…	562	2	Cellulose->Cellodextrin	Chaetomium_sp_MPI_CAGE_JAHBOE010000002.1_3477
[02]Chaetomium_sp_MPI_CAGE_JAHBOE010000002.1_3730	KXX72997.1	1.13e-81	KXX72997.1 putative endo-beta-1,4-glucanase D [Madurella mycetomatis]	280	2	Cellulose->Cellodextrin	Chaetomium_sp_MPI_CAGE_JAHBOE010000002.1_3730
[02]Chaetomium_sp_MPI_CAGE_JAHBOE010000002.1_3996	KXX77882.1	3.394e-44	KXX77882.1 putative endo-beta-1,4-glucanase D [Madurella mycetomatis]	166	2	Cellulose->Cellodextrin	Chaetomium_sp_MPI_CAGE_JAHBOE010000002.1_3996
[02]Chaetomium_sp_MPI_CAGE_JAHBOE010000002.1_3997	KXX77882.1	7.341e-51	KXX77882.1 putative endo-beta-1,4-glucanase D [Madurella mycetomatis]	185	2	Cellulose->Cellodextrin	Chaetomium_sp_MPI_CAGE_JAHBOE010000002.1_3997
[02]Chaetomium_sp_MPI_CAGE_JAHBOE010000002.1_44	XP_003663441.1	6.296e-205	XP_003663441.1 glycoside hydrolase family 7 protein [Thermothelomyces thermophilus ATCC 42464]_x0001_G2QCS4.1 RecName: Full=Endoglucanase 7a; AltName: Full=Cellulase 7a; AltName: Full=Endo-1,4-beta-glucanase 7a; Flags: Precursor [Thermothelomyces thermophilus ATCC 42464]_x0001_AEO58196.1 glycoside hydrolase family 7 protein [Thermothelomyces thermophilus ATCC 42464]	646	2	Cellulose->Cellodextrin	Chaetomium_sp_MPI_CAGE_JAHBOE010000002.1_44
[02]Chaetomium_sp_MPI_CAGE_JAHBOE010000002.1_5843	KXX81644.1	3.332e-38	KXX81644.1 putative endo-beta-1,4-glucanase D [Madurella mycetomatis]	147	2	Cellulose->Cellodextrin	Chaetomium_sp_MPI_CAGE_JAHBOE010000002.1_5843
[02]Chaetomium_sp_MPI_CAGE_JAHBOE010000003.1_1023	KXX76603.1	6.803e-46	KXX76603.1 putative endo-beta-1,4-glucanase D [Madurella mycetomatis]	170	2	Cellulose->Cellodextrin	Chaetomium_sp_MPI_CAGE_JAHBOE010000003.1_1023
[02]Chaetomium_sp_MPI_CAGE_JAHBOE010000004.1_1111	KXX76898.1	3.258e-57	KXX76898.1 putative endo-beta-1,4-glucanase D [Madurella mycetomatis]	205	2	Cellulose->Cellodextrin	Chaetomium_sp_MPI_CAGE_JAHBOE010000004.1_1111
[02]Chaetomium_sp_MPI_CAGE_JAHBOE010000004.1_2171	KXX79288.1	9.515e-62	KXX79288.1 putative endo-beta-1,4-glucanase D [Madurella mycetomatis]	217	2	Cellulose->Cellodextrin	Chaetomium_sp_MPI_CAGE_JAHBOE010000004.1_2171
[02]Chaetomium_sp_MPI_CAGE_JAHBOE010000004.1_4493	KXX82435.1	1.503e-33	KXX82435.1 putative endo-beta-1,4-glucanase B [Madurella mycetomatis]	133	2	Cellulose->Cellodextrin	Chaetomium_sp_MPI_CAGE_JAHBOE010000004.1_4493
[02]Chaetomium_sp_MPI_CAGE_JAHBOE010000005.1_1115	XP_033434406.1	9.766e-34	XP_033434406.1 putative endo-beta-1,4-glucanase D [Daldinia childiae]_x0001_KAF3058107.1 putative endo-beta-1,4-glucanase D [Daldinia childiae]	137	2	Cellulose->Cellodextrin	Chaetomium_sp_MPI_CAGE_JAHBOE010000005.1_1115
[02]Chaetomium_sp_MPI_CAGE_JAHBOE010000005.1_181	KAI0517825.1	1.441e-92	KAI0517825.1 cellulase signal transduction associated dehydrogenase [Xylaria bambusicola]	313	2	Cellulose->Cellodextrin	Chaetomium_sp_MPI_CAGE_JAHBOE010000005.1_181
[02]Chaetomium_sp_MPI_CAGE_JAHBOE010000005.1_181	KAI0904955.1	2.991e-74	KAI0904955.1 cellulase signal transduction associated dehydrogenase [Kretzschmaria deusta]	260	2	Cellulose->Cellodextrin	Chaetomium_sp_MPI_CAGE_JAHBOE010000005.1_181
[02]Chaetomium_sp_MPI_CAGE_JAHBOE010000005.1_581	CAD56666.1	8.315e-104	CAD56666.1 cellulase [Melanocarpus albomyces]	344	2	Cellulose->Cellodextrin	Chaetomium_sp_MPI_CAGE_JAHBOE010000005.1_581
[02]Chaetomium_sp_MPI_CAGE_JAHBOE010000005.1_581	KAH6613645.1	1.419e-102	KAH6613645.1 cellulase [Chaetomium sp. MPI-SDFR-AT-0129]	341	2	Cellulose->Cellodextrin	Chaetomium_sp_MPI_CAGE_JAHBOE010000005.1_581
[02]Chaetomium_sp_MPI_CAGE_JAHBOE010000009.1_43	KXX81396.1	8.051e-104	KXX81396.1 putative endo-beta-1,4-glucanase D [Madurella mycetomatis]	343	2	Cellulose->Cellodextrin	Chaetomium_sp_MPI_CAGE_JAHBOE010000009.1_43
[02]Chaetomium_thermophilum_dissitum_JAAFKN010000056.1_13	BAA12676.1	4.742e-66	BAA12676.1 cellulase [[Humicola] grisea var. thermoidea]	234	2	Cellulose->Cellodextrin	Chaetomium_thermophilum_dissitum_JAAFKN010000056.1_13
[02]Chaetomium_thermophilum_dissitum_JAAFKN010000056.1_13	AQS95488.1	4.742e-66	AQS95488.1 endo-beta-1,4-glucanase [synthetic construct]	234	2	Cellulose->Cellodextrin	Chaetomium_thermophilum_dissitum_JAAFKN010000056.1_13
[02]Chaetomium_thermophilum_dissitum_JAAFKN010000073.1_13	KXX82435.1	6.916e-41	KXX82435.1 putative endo-beta-1,4-glucanase B [Madurella mycetomatis]	156	2	Cellulose->Cellodextrin	Chaetomium_thermophilum_dissitum_JAAFKN010000073.1_13
[02]Chaetomium_thermophilum_dissitum_JAAFKN010000492.1_1	KXX80718.1	2.575e-71	KXX80718.1 putative endo-beta-1,4-glucanase D [Madurella mycetomatis]_x0001_KXX80720.1 putative endo-beta-1,4-glucanase D [Madurella mycetomatis]	247	2	Cellulose->Cellodextrin	Chaetomium_thermophilum_dissitum_JAAFKN010000492.1_1
[02]Chaetomium_thermophilum_dissitum_JAAFKN010000614.1_10	AIY53679.1	8.008e-52	AIY53679.1 cellulase [Inonotus hispidus]	189	2	Cellulose->Cellodextrin	Chaetomium_thermophilum_dissitum_JAAFKN010000614.1_10
[02]Chaetomium_thermophilum_dissitum_JAAFKN010000636.1_6	KXX74489.1	2.043e-88	KXX74489.1 putative endo-beta-1,4-glucanase D [Madurella mycetomatis]	297	2	Cellulose->Cellodextrin	Chaetomium_thermophilum_dissitum_JAAFKN010000636.1_6
[02]Chaetomium_thermophilum_dissitum_JAAFKN010000636.1_6	TDZ20143.1	9.01e-87	TDZ20143.1 putative endo-beta-1,4-glucanase D [Colletotrichum orbiculare MAFF 240422]	292	2	Cellulose->Cellodextrin	Chaetomium_thermophilum_dissitum_JAAFKN010000636.1_6
[02]Chaetomium_thermophilum_dissitum_JAAFKN010000815.1_4	APD14599.1	2.604e-193	APD14599.1 cellulase, partial [[Humicola] grisea var. thermoidea]	614	2	Cellulose->Cellodextrin	Chaetomium_thermophilum_dissitum_JAAFKN010000815.1_4
[02]Chaetomium_thermophilum_dissitum_JAAFKN010001001.1_9	Q9C1S9.1	2.157e-74	Q9C1S9.1 RecName: Full=Exoglucanase-6A; AltName: Full=1,4-beta-cellobiohydrolase 6A; AltName: Full=Avicelase 2; AltName: Full=Beta-glucancellobiohydrolase 6A; AltName: Full=Exocellobiohydrolase 6A; Flags: Precursor [Humicola insolens]_x0001_BAB39154.1 avicelase 2 [Humicola insolens]	260	2	Cellulose->Cellodextrin	Chaetomium_thermophilum_dissitum_JAAFKN010001001.1_9
[02]Chaetomium_thermophilum_dissitum_JAAFKN010001077.1_2	XP_006694935.1	4.067e-70	XP_006694935.1 cellulase-like protein [Chaetomium thermophilum var. thermophilum DSM 1495]_x0001_EGS20050.1 cellulase-like protein [Chaetomium thermophilum var. thermophilum DSM 1495]	241	2	Cellulose->Cellodextrin	Chaetomium_thermophilum_dissitum_JAAFKN010001077.1_2
[02]Chaetomium_thermophilum_dissitum_JAAFKN010001077.1_3	XP_006694935.1	3.191e-86	XP_006694935.1 cellulase-like protein [Chaetomium thermophilum var. thermophilum DSM 1495]_x0001_EGS20050.1 cellulase-like protein [Chaetomium thermophilum var. thermophilum DSM 1495]	289	2	Cellulose->Cellodextrin	Chaetomium_thermophilum_dissitum_JAAFKN010001077.1_3
[02]Chaetomium_thermophilum_dissitum_JAAFKN010001166.1_4	KXX81644.1	1.023e-58	KXX81644.1 putative endo-beta-1,4-glucanase D [Madurella mycetomatis]	209	2	Cellulose->Cellodextrin	Chaetomium_thermophilum_dissitum_JAAFKN010001166.1_4
[02]Chaetomium_thermophilum_dissitum_JAAFKN010002305.1_1	CAD56666.1	4.534e-218	CAD56666.1 cellulase [Melanocarpus albomyces]	685	2	Cellulose->Cellodextrin	Chaetomium_thermophilum_dissitum_JAAFKN010002305.1_1
[02]Chaetomium_thermophilum_dissitum_JAAFKN010002305.1_1	KAH6613645.1	1.405e-203	KAH6613645.1 cellulase [Chaetomium sp. MPI-SDFR-AT-0129]	644	2	Cellulose->Cellodextrin	Chaetomium_thermophilum_dissitum_JAAFKN010002305.1_1
[02]Chaetomiumsp_MPI_SDFR_0129_JAGJXA010000001.1_6428	OLN88100.1	5.63e-90	OLN88100.1 putative endo-beta-1,4-glucanase D 3, partial [Colletotrichum chlorophyti]	313	2	Cellulose->Cellodextrin	Chaetomiumsp_MPI_SDFR_0129_JAGJXA010000001.1_6428
[02]Chaetomiumsp_MPI_SDFR_0129_JAGJXA010000001.1_825	APD14599.1	1.779e-236	APD14599.1 cellulase, partial [[Humicola] grisea var. thermoidea]	738	2	Cellulose->Cellodextrin	Chaetomiumsp_MPI_SDFR_0129_JAGJXA010000001.1_825
[02]Chaetomiumsp_MPI_SDFR_0129_JAGJXA010000002.1_3209	KXX75832.1	4.728e-38	KXX75832.1 putative endo-beta-1,4-glucanase D [Madurella mycetomatis]	147	2	Cellulose->Cellodextrin	Chaetomiumsp_MPI_SDFR_0129_JAGJXA010000002.1_3209
[02]Chaetomiumsp_MPI_SDFR_0129_JAGJXA010000003.1_1701	KXX77882.1	8.446e-45	KXX77882.1 putative endo-beta-1,4-glucanase D [Madurella mycetomatis]	168	2	Cellulose->Cellodextrin	Chaetomiumsp_MPI_SDFR_0129_JAGJXA010000003.1_1701
[02]Chaetomiumsp_MPI_SDFR_0129_JAGJXA010000003.1_2584	KXX74489.1	8.991e-108	KXX74489.1 putative endo-beta-1,4-glucanase D [Madurella mycetomatis]	354	2	Cellulose->Cellodextrin	Chaetomiumsp_MPI_SDFR_0129_JAGJXA010000003.1_2584
[02]Chaetomiumsp_MPI_SDFR_0129_JAGJXA010000003.1_4556	KXX72997.1	4.565e-30	KXX72997.1 putative endo-beta-1,4-glucanase D [Madurella mycetomatis]	123	2	Cellulose->Cellodextrin	Chaetomiumsp_MPI_SDFR_0129_JAGJXA010000003.1_4556
[02]Chaetomiumsp_MPI_SDFR_0129_JAGJXA010000004.1_593	XP_003663441.1	5.818e-191	XP_003663441.1 glycoside hydrolase family 7 protein [Thermothelomyces thermophilus ATCC 42464]_x0001_G2QCS4.1 RecName: Full=Endoglucanase 7a; AltName: Full=Cellulase 7a; AltName: Full=Endo-1,4-beta-glucanase 7a; Flags: Precursor [Thermothelomyces thermophilus ATCC 42464]_x0001_AEO58196.1 glycoside hydrolase family 7 protein [Thermothelomyces thermophilus ATCC 42464]	606	2	Cellulose->Cellodextrin	Chaetomiumsp_MPI_SDFR_0129_JAGJXA010000004.1_593
[02]Chaetomiumsp_MPI_SDFR_0129_JAGJXA010000005.1_3263	XP_006969187.1	1.594e-131	XP_006969187.1 cellulase signal transduction associated dehydrogenase [Trichoderma reesei QM6a]_x0001_EGR44778.1 cellulase signal transduction associated dehydrogenase [Trichoderma reesei QM6a]_x0001_ETR97750.1 putative NADP(+)-dependent dehydrogenase [Trichoderma reesei RUT C-30]_x0001_OTA02424.1 dehydrogenase [Trichoderma parareesei]	430	2	Cellulose->Cellodextrin	Chaetomiumsp_MPI_SDFR_0129_JAGJXA010000005.1_3263
[02]Chaetomiumsp_MPI_SDFR_0129_JAGJXA010000006.1_1156	AQS95489.1	5.252e-42	AQS95489.1 endo-beta-1,4-glucanase [synthetic construct]	161	2	Cellulose->Cellodextrin	Chaetomiumsp_MPI_SDFR_0129_JAGJXA010000006.1_1156
[02]Chaetomiumsp_MPI_SDFR_0129_JAGJXA010000008.1_1764	KXX75849.1	9.469e-64	KXX75849.1 putative endo-beta-1,4-glucanase D [Madurella mycetomatis]	224	2	Cellulose->Cellodextrin	Chaetomiumsp_MPI_SDFR_0129_JAGJXA010000008.1_1764
[02]Chaetomiumsp_MPI_SDFR_0129_JAGJXA010000010.1_381	KAH6613645.1	2.841e-131	KAH6613645.1 cellulase [Chaetomium sp. MPI-SDFR-AT-0129]	430	2	Cellulose->Cellodextrin	Chaetomiumsp_MPI_SDFR_0129_JAGJXA010000010.1_381
[02]Chaetomiumsp_MPI_SDFR_0129_JAGJXA010000010.1_381	CAD56666.1	1.505e-97	CAD56666.1 cellulase [Melanocarpus albomyces]	332	2	Cellulose->Cellodextrin	Chaetomiumsp_MPI_SDFR_0129_JAGJXA010000010.1_381
[02]Chaetomiumsp_MPI_SDFR_0129_JAGJXA010000010.1_382	CAD56666.1	3.364e-85	CAD56666.1 cellulase [Melanocarpus albomyces]	288	2	Cellulose->Cellodextrin	Chaetomiumsp_MPI_SDFR_0129_JAGJXA010000010.1_382
[02]Chaetomiumsp_MPI_SDFR_0129_JAGJXA010000010.1_672	KAF4896700.1	3.08e-30	KAF4896700.1 putative endo-beta-1,4-glucanase D [Colletotrichum fructicola]_x0001_KAF4926975.1 putative endo-beta-1,4-glucanase D [Colletotrichum fructicola]	125	2	Cellulose->Cellodextrin	Chaetomiumsp_MPI_SDFR_0129_JAGJXA010000010.1_672
[02]Cladosporium_tenuissimum_JAIQXY010000002.1_1202	THW99089.1	3.317e-252	THW99089.1 cellulase [Aureobasidium pullulans]	790	2	Cellulose->Cellodextrin	Cladosporium_tenuissimum_JAIQXY010000002.1_1202
[02]Cladosporium_tenuissimum_JAIQXY010000002.1_1202	THX53847.1	1.599e-251	THX53847.1 cellulase [Aureobasidium pullulans]	788	2	Cellulose->Cellodextrin	Cladosporium_tenuissimum_JAIQXY010000002.1_1202
[02]Cladosporium_tenuissimum_JAIQXY010000002.1_36	KAF4555456.1	1.72e-188	KAF4555456.1 Cellulase-like protein 3 [Elsinoe fawcettii]	602	2	Cellulose->Cellodextrin	Cladosporium_tenuissimum_JAIQXY010000002.1_36
[02]Cladosporium_tenuissimum_JAIQXY010000008.1_1291	KUI65264.1	1.21e-20	KUI65264.1 putative endo-beta-1,4-glucanase celB [Valsa mali]	96	2	Cellulose->Cellodextrin	Cladosporium_tenuissimum_JAIQXY010000008.1_1291
[02]Cladosporium_tenuissimum_JAIQXY010000008.1_1292	XP_024689105.1	6.372e-98	XP_024689105.1 putative endo-beta-1,4-glucanase celB [Aspergillus campestris IBT 28561]_x0001_PKY00511.1 putative endo-beta-1,4-glucanase celB [Aspergillus campestris IBT 28561]	333	2	Cellulose->Cellodextrin	Cladosporium_tenuissimum_JAIQXY010000008.1_1292
[02]Cladosporium_tenuissimum_JAIQXY010000012.1_206	KAE8379100.1	1.277e-51	KAE8379100.1 putative xyloglucan-specific endo-beta-1,4-glucanase A [Aspergillus bertholletiae]	190	2	Cellulose->Cellodextrin	Cladosporium_tenuissimum_JAIQXY010000012.1_206
[02]Cladosporium_tenuissimum_JAIQXY010000014.1_587	THY12760.1	5.142e-53	THY12760.1 cellulase [Aureobasidium pullulans]	192	2	Cellulose->Cellodextrin	Cladosporium_tenuissimum_JAIQXY010000014.1_587
[02]Coniochaeta_hoffmannii_NXFW01000064.1_43	XP_009652397.1	0	XP_009652397.1 uncharacterized protein VDAG_04018 [Verticillium dahliae VdLs.17]_x0001_KAF3344074.1 Putative endo-beta-1,4-glucanase D [Verticillium dahliae VDG2]_x0001_KAH6705011.1 hypothetical protein EV126DRAFT_200533 [Verticillium dahliae]_x0001_EGY22580.1 hypothetical protein VDAG_04018 [Verticillium dahliae VdLs.17]_x0001_PNH31629.1 hypothetical protein BJF96_g4947 [Verticillium dahliae]_x0…	1048	2	Cellulose->Cellodextrin	Coniochaeta_hoffmannii_NXFW01000064.1_43
[02]Coniochaeta_hoffmannii_NXFW01000174.1_4	XP_016587043.1	1.013e-78	XP_016587043.1 endo-beta-1,4-glucanase celB [Sporothrix schenckii 1099-18]_x0001_ERT03211.1 hypothetical protein HMPREF1624_01517 [Sporothrix schenckii ATCC 58251]_x0001_KJR84367.1 endo-beta-1,4-glucanase celB [Sporothrix schenckii 1099-18]	271	2	Cellulose->Cellodextrin	Coniochaeta_hoffmannii_NXFW01000174.1_4
[02]Coniochaeta_hoffmannii_NXFW01000174.1_4	XP_040614586.1	1.389e-78	XP_040614586.1 endo-beta-1,4-glucanase celB [Sporothrix brasiliensis 5110]_x0001_KIH86576.1 endo-beta-1,4-glucanase celB [Sporothrix brasiliensis 5110]	271	2	Cellulose->Cellodextrin	Coniochaeta_hoffmannii_NXFW01000174.1_4
[02]Coniochaeta_hoffmannii_NXFW01000174.1_5	XP_040614586.1	2.413e-35	XP_040614586.1 endo-beta-1,4-glucanase celB [Sporothrix brasiliensis 5110]_x0001_KIH86576.1 endo-beta-1,4-glucanase celB [Sporothrix brasiliensis 5110]	142	2	Cellulose->Cellodextrin	Coniochaeta_hoffmannii_NXFW01000174.1_5
[02]Coniochaeta_hoffmannii_NXFW01000298.1_6	KAH8903826.1	1.835e-136	KAH8903826.1 cellulase [Coniochaeta sp. PMI_546]	446	2	Cellulose->Cellodextrin	Coniochaeta_hoffmannii_NXFW01000298.1_6
[02]Coniochaeta_hoffmannii_NXFW01000298.1_6	OIW26339.1	6.524e-133	OIW26339.1 cellulase, partial [Coniochaeta ligniaria NRRL 30616]	436	2	Cellulose->Cellodextrin	Coniochaeta_hoffmannii_NXFW01000298.1_6
[02]Coniochaeta_ligniaria_NRRL_30616_KV875093.1_2038	KAB5580834.1	3.655e-248	KAB5580834.1 cellulase [Coniochaeta sp. 2T2.1]	771	2	Cellulose->Cellodextrin	Coniochaeta_ligniaria_NRRL_30616_KV875093.1_2038
[02]Coniochaeta_ligniaria_NRRL_30616_KV875097.1_1572	KAH8908471.1	1.67e-179	KAH8908471.1 cellulase-domain-containing protein [Coniochaeta sp. PMI_546]	565	2	Cellulose->Cellodextrin	Coniochaeta_ligniaria_NRRL_30616_KV875097.1_1572
[02]Coniochaeta_ligniaria_NRRL_30616_KV875097.1_1573	KAH8908471.1	1.128e-33	KAH8908471.1 cellulase-domain-containing protein [Coniochaeta sp. PMI_546]	134	2	Cellulose->Cellodextrin	Coniochaeta_ligniaria_NRRL_30616_KV875097.1_1573
[02]Coniochaeta_ligniaria_NRRL_30616_KV875098.1_1554	KAF2767373.1	5.105e-70	KAF2767373.1 cellulase-domain-containing protein [Teratosphaeria nubilosa]	246	2	Cellulose->Cellodextrin	Coniochaeta_ligniaria_NRRL_30616_KV875098.1_1554
[02]Coniochaeta_ligniaria_NRRL_30616_KV875100.1_268	OIW26339.1	2.748e-163	OIW26339.1 cellulase, partial [Coniochaeta ligniaria NRRL 30616]	524	2	Cellulose->Cellodextrin	Coniochaeta_ligniaria_NRRL_30616_KV875100.1_268
[02]Coniochaeta_ligniaria_NRRL_30616_KV875100.1_268	KAH8903826.1	6.765e-150	KAH8903826.1 cellulase [Coniochaeta sp. PMI_546]	486	2	Cellulose->Cellodextrin	Coniochaeta_ligniaria_NRRL_30616_KV875100.1_268
[02]Coniochaeta_ligniaria_NRRL_30616_KV875102.1_1274	KXX82701.1	1.216e-91	KXX82701.1 putative endo-beta-1,4-glucanase celB [Madurella mycetomatis]	314	2	Cellulose->Cellodextrin	Coniochaeta_ligniaria_NRRL_30616_KV875102.1_1274
[02]Coniochaeta_ligniaria_NRRL_30616_KV875102.1_1275	XP_040614586.1	6.017e-75	XP_040614586.1 endo-beta-1,4-glucanase celB [Sporothrix brasiliensis 5110]_x0001_KIH86576.1 endo-beta-1,4-glucanase celB [Sporothrix brasiliensis 5110]	260	2	Cellulose->Cellodextrin	Coniochaeta_ligniaria_NRRL_30616_KV875102.1_1275
[02]Coniochaeta_pulveracea_QVQW01000025.1_197	KAH8908471.1	6.846e-179	KAH8908471.1 cellulase-domain-containing protein [Coniochaeta sp. PMI_546]	569	2	Cellulose->Cellodextrin	Coniochaeta_pulveracea_QVQW01000025.1_197
[02]Coniochaeta_pulveracea_QVQW01000058.1_31	KAB5530424.1	1.914e-46	KAB5530424.1 cellulase signal transduction associated dehydrogenase [Coniochaeta sp. 2T2.1]	180	2	Cellulose->Cellodextrin	Coniochaeta_pulveracea_QVQW01000058.1_31
[02]Coniochaeta_pulveracea_QVQW01000073.1_134	KAH7057207.1	1.407e-145	KAH7057207.1 endoglucanase D precursor [Macrophomina phaseolina]	476	2	Cellulose->Cellodextrin	Coniochaeta_pulveracea_QVQW01000073.1_134
[02]Coniochaeta-sp-AEA-9055_SNVC01000009.1_166	KXX82701.1	1.208e-94	KXX82701.1 putative endo-beta-1,4-glucanase celB [Madurella mycetomatis]	322	2	Cellulose->Cellodextrin	Coniochaeta-sp-AEA-9055_SNVC01000009.1_166
[02]Coniochaeta-sp-AEA-9055_SNVC01000009.1_167	XP_016587043.1	2.444e-75	XP_016587043.1 endo-beta-1,4-glucanase celB [Sporothrix schenckii 1099-18]_x0001_ERT03211.1 hypothetical protein HMPREF1624_01517 [Sporothrix schenckii ATCC 58251]_x0001_KJR84367.1 endo-beta-1,4-glucanase celB [Sporothrix schenckii 1099-18]	261	2	Cellulose->Cellodextrin	Coniochaeta-sp-AEA-9055_SNVC01000009.1_167
[02]Coniochaeta-sp-AEA-9055_SNVC01000014.1_151	XP_008097625.1	2.091e-31	XP_008097625.1 cellulase [Colletotrichum graminicola M1.001]_x0001_EFQ33605.1 cellulase [Colletotrichum graminicola M1.001]	132	2	Cellulose->Cellodextrin	Coniochaeta-sp-AEA-9055_SNVC01000014.1_151
[02]Coniochaeta-sp-AEA-9055_SNVC01000027.1_362	KAH8903826.1	1.385e-153	KAH8903826.1 cellulase [Coniochaeta sp. PMI_546]	496	2	Cellulose->Cellodextrin	Coniochaeta-sp-AEA-9055_SNVC01000027.1_362
[02]Coniochaeta-sp-AEA-9055_SNVC01000027.1_362	OIW26339.1	4.087e-145	OIW26339.1 cellulase, partial [Coniochaeta ligniaria NRRL 30616]	472	2	Cellulose->Cellodextrin	Coniochaeta-sp-AEA-9055_SNVC01000027.1_362
[02]Coniochaeta-sp-AEA-9055_SNVC01000064.1_2182	KAH8908471.1	1.608e-32	KAH8908471.1 cellulase-domain-containing protein [Coniochaeta sp. PMI_546]	133	2	Cellulose->Cellodextrin	Coniochaeta-sp-AEA-9055_SNVC01000064.1_2182
[02]Coniochaeta-sp-AEA-9055_SNVC01000064.1_2183	KAH8908471.1	6.148e-174	KAH8908471.1 cellulase-domain-containing protein [Coniochaeta sp. PMI_546]	549	2	Cellulose->Cellodextrin	Coniochaeta-sp-AEA-9055_SNVC01000064.1_2183
[02]Coniochaeta-sp-AEA-9055_SNVC01000108.1_193	XP_009657059.1	9.512e-192	XP_009657059.1 tripeptidyl-peptidase [Verticillium dahliae VdLs.17]_x0001_EGY14896.1 tripeptidyl-peptidase [Verticillium dahliae VdLs.17]_x0001_KAF3347513.1 Putative endo-beta-1,4-glucanase D [Verticillium dahliae VDG2]_x0001_PNH46550.1 hypothetical protein VD0003_g8990 [Verticillium dahliae]	620	2	Cellulose->Cellodextrin	Coniochaeta-sp-AEA-9055_SNVC01000108.1_193
[02]Coniochaeta-sp-AEA-9055_SNVC01000148.1_61	TIA36222.1	5.015e-109	TIA36222.1 cellulase [Aureobasidium pullulans]	360	2	Cellulose->Cellodextrin	Coniochaeta-sp-AEA-9055_SNVC01000148.1_61
[02]Fusarium_solani_1_NGZQ01000001.1_4553	RSL64282.1	1.74e-31	RSL64282.1 putative endo-beta-1,4-glucanase B [Fusarium sp. AF-8]	127	2	Cellulose->Cellodextrin	Fusarium_solani_1_NGZQ01000001.1_4553
[02]Fusarium_solani_1_NGZQ01000001.1_4553	RSL96234.1	1.164e-30	RSL96234.1 Endo-beta-1,4-glucanase B [Fusarium sp. AF-4]_x0001_RSM16792.1 Endo-beta-1,4-glucanase B [Fusarium ambrosium]	125	2	Cellulose->Cellodextrin	Fusarium_solani_1_NGZQ01000001.1_4553
[02]Fusarium_solani_1_NGZQ01000001.1_4554	RTE74502.1	1.019e-108	RTE74502.1 Endo-beta-1,4-glucanase B [Fusarium euwallaceae]	355	2	Cellulose->Cellodextrin	Fusarium_solani_1_NGZQ01000001.1_4554
[02]Fusarium_solani_2_JAGTJS010000012.1_807	RSL64282.1	2.428e-31	RSL64282.1 putative endo-beta-1,4-glucanase B [Fusarium sp. AF-8]	126	2	Cellulose->Cellodextrin	Fusarium_solani_2_JAGTJS010000012.1_807
[02]Fusarium_solani_2_JAGTJS010000012.1_807	RSL96234.1	8.622e-31	RSL96234.1 Endo-beta-1,4-glucanase B [Fusarium sp. AF-4]_x0001_RSM16792.1 Endo-beta-1,4-glucanase B [Fusarium ambrosium]	125	2	Cellulose->Cellodextrin	Fusarium_solani_2_JAGTJS010000012.1_807
[02]Fusarium_solani_2_JAGTJS010000012.1_809	RTE74502.1	3.954e-109	RTE74502.1 Endo-beta-1,4-glucanase B [Fusarium euwallaceae]	357	2	Cellulose->Cellodextrin	Fusarium_solani_2_JAGTJS010000012.1_809
[02]Leucosporidium_creatinivorum_2_JADPYC010006782.1_1	XP_046040603.1	2.081e-17	XP_046040603.1 putative cellulase [Filobasidium floriforme]_x0001_KAH8090967.1 putative cellulase [Filobasidium floriforme]	87	2	Cellulose->Cellodextrin	Leucosporidium_creatinivorum_2_JADPYC010006782.1_1
[02]Leucosporidium_creatinivorum_2_JADPYC010008289.1_1	XP_570869.1	4.368e-05	XP_570869.1 cellulase, putative [Cryptococcus neoformans var. neoformans JEC21]_x0001_AAW43562.1 cellulase, putative [Cryptococcus neoformans var. neoformans JEC21]	51	2	Cellulose->Cellodextrin	Leucosporidium_creatinivorum_2_JADPYC010008289.1_1
[02]Leucosporidium_creatinivorum_3_JACWFO010000018.1_250	MBC7724115.1	1.267e-09	MBC7724115.1 cellulase family glycosylhydrolase [Burkholderiaceae bacterium]	64	2	Cellulose->Cellodextrin	Leucosporidium_creatinivorum_3_JACWFO010000018.1_250
[02]Leucosporidium_creatinivorum_3_JACWFO010000193.1_42	KAF8606560.1	1.084e-27	KAF8606560.1 putative cellulase [Ceratobasidium sp. AG-I]	120	2	Cellulose->Cellodextrin	Leucosporidium_creatinivorum_3_JACWFO010000193.1_42
[02]Leucosporidium_yakuticum_2_JACVQY010000048.1_251	MBC7724115.1	1.267e-09	MBC7724115.1 cellulase family glycosylhydrolase [Burkholderiaceae bacterium]	64	2	Cellulose->Cellodextrin	Leucosporidium_yakuticum_2_JACVQY010000048.1_251
[02]Leucosporidium_yakuticum_2_JACVQY010000342.1_73	KAF8606560.1	1.084e-27	KAF8606560.1 putative cellulase [Ceratobasidium sp. AG-I]	120	2	Cellulose->Cellodextrin	Leucosporidium_yakuticum_2_JACVQY010000342.1_73
[02]Leucosporidium_yakuticum_3_JACVQX010000181.1_72	KAF8606560.1	1.084e-27	KAF8606560.1 putative cellulase [Ceratobasidium sp. AG-I]	120	2	Cellulose->Cellodextrin	Leucosporidium_yakuticum_3_JACVQX010000181.1_72
[02]Leucosporidium_yakuticum_3_JACVQX010000286.1_75	MBC7724115.1	1.267e-09	MBC7724115.1 cellulase family glycosylhydrolase [Burkholderiaceae bacterium]	64	2	Cellulose->Cellodextrin	Leucosporidium_yakuticum_3_JACVQX010000286.1_75
[02]Leucosporidium_yakuticum_N4_JACVQX010000181.1_72	KAF8606560.1	1.084e-27	KAF8606560.1 putative cellulase [Ceratobasidium sp. AG-I]	120	2	Cellulose->Cellodextrin	Leucosporidium_yakuticum_N4_JACVQX010000181.1_72
[02]Leucosporidium_yakuticum_N4_JACVQX010000286.1_75	MBC7724115.1	1.267e-09	MBC7724115.1 cellulase family glycosylhydrolase [Burkholderiaceae bacterium]	64	2	Cellulose->Cellodextrin	Leucosporidium_yakuticum_N4_JACVQX010000286.1_75
[02]Mycosphaerella_sp_Ston1_AWYF02001539.1_8	KAF2767373.1	4.31e-27	KAF2767373.1 cellulase-domain-containing protein [Teratosphaeria nubilosa]	115	2	Cellulose->Cellodextrin	Mycosphaerella_sp_Ston1_AWYF02001539.1_8
[02]Mycosphaerella_sp_Ston1_KZ105019.1_21	XP_023625826.1	5.043e-183	XP_023625826.1 related to endo-beta-1,4-glucanase [Ramularia collo-cygni]_x0001_CZT18936.1 related to endo-beta-1,4-glucanase [Ramularia collo-cygni]	587	2	Cellulose->Cellodextrin	Mycosphaerella_sp_Ston1_KZ105019.1_21
[02]Mycosphaerella_sp_Ston1_KZ105096.1_5	XP_024702019.1	1.376e-13	XP_024702019.1 putative xyloglucan-specific endo-beta-1,4-glucanase A [Aspergillus steynii IBT 23096]_x0001_PLB46717.1 putative xyloglucan-specific endo-beta-1,4-glucanase A [Aspergillus steynii IBT 23096]	83	2	Cellulose->Cellodextrin	Mycosphaerella_sp_Ston1_KZ105096.1_5
[02]Mycosphaerella_sp_Ston1_KZ105393.1_11	KAF7193169.1	3.224e-51	KAF7193169.1 putative xyloglucan-specific endo-beta-1,4-glucanase A [Pseudocercospora fuligena]	187	2	Cellulose->Cellodextrin	Mycosphaerella_sp_Ston1_KZ105393.1_11
[02]Nigrospora_oryzae_JADKYO010000001.1_152	PQE13357.1	2.112e-47	PQE13357.1 extracellular cellulase allergen Asp F7-like protein [Rutstroemia sp. NJR-2017a BVV2]	176	2	Cellulose->Cellodextrin	Nigrospora_oryzae_JADKYO010000001.1_152
[02]Nigrospora_oryzae_JADKYO010000001.1_152	PQE14451.1	1.407e-46	PQE14451.1 extracellular cellulase allergen Asp F7-like protein [Rutstroemia sp. NJR-2017a BBW]	173	2	Cellulose->Cellodextrin	Nigrospora_oryzae_JADKYO010000001.1_152
[02]Nigrospora_oryzae_JADKYO010000004.1_1151	XP_033441876.1	1.059e-27	XP_033441876.1 putative endo-beta-1,4-glucanase B [Daldinia childiae]_x0001_KAF3070839.1 putative endo-beta-1,4-glucanase B [Daldinia childiae]	118	2	Cellulose->Cellodextrin	Nigrospora_oryzae_JADKYO010000004.1_1151
[02]Nigrospora_oryzae_JADKYO010000004.1_1302	KAF1979835.1	1.344e-26	KAF1979835.1 cellulase [Bimuria novae-zelandiae CBS 107.79]	115	2	Cellulose->Cellodextrin	Nigrospora_oryzae_JADKYO010000004.1_1302
[02]Nigrospora_oryzae_JADKYO010000004.1_1303	XP_018034020.1	5.166e-05	XP_018034020.1 cellulase [Paraphaeosphaeria sporulosa]_x0001_OAG03655.1 cellulase [Paraphaeosphaeria sporulosa]	51	2	Cellulose->Cellodextrin	Nigrospora_oryzae_JADKYO010000004.1_1303
[02]Nigrospora_oryzae_JADKYO010000004.1_1303	KAF1979835.1	0.0001848	KAF1979835.1 cellulase [Bimuria novae-zelandiae CBS 107.79]	50	2	Cellulose->Cellodextrin	Nigrospora_oryzae_JADKYO010000004.1_1303
[02]Nigrospora_oryzae_JADKYO010000005.1_1438	XP_002563599.1	3.121e-74	XP_002563599.1 Pc20g11100 [Penicillium rubens Wisconsin 54-1255]_x0001_KAF3026943.1 hypothetical protein E8E15_003398 [Penicillium rubens]_x0001_KZN86650.1 putative endo-beta-1,4-glucanase D [Penicillium chrysogenum]_x0001_CAP86439.1 Pc20g11100 [Penicillium rubens Wisconsin 54-1255]	260	2	Cellulose->Cellodextrin	Nigrospora_oryzae_JADKYO010000005.1_1438
[02]Nigrospora_oryzae_JADKYO010000007.1_590	XP_003663441.1	1.424e-44	XP_003663441.1 glycoside hydrolase family 7 protein [Thermothelomyces thermophilus ATCC 42464]_x0001_G2QCS4.1 RecName: Full=Endoglucanase 7a; AltName: Full=Cellulase 7a; AltName: Full=Endo-1,4-beta-glucanase 7a; Flags: Precursor [Thermothelomyces thermophilus ATCC 42464]_x0001_AEO58196.1 glycoside hydrolase family 7 protein [Thermothelomyces thermophilus ATCC 42464]	168	2	Cellulose->Cellodextrin	Nigrospora_oryzae_JADKYO010000007.1_590
[02]Nigrospora_oryzae_JADKYO010000007.1_968	XP_046011340.1	5.75e-102	XP_046011340.1 cellulase [Microdochium trichocladiopsis]_x0001_KAH7029052.1 cellulase [Microdochium trichocladiopsis]	340	2	Cellulose->Cellodextrin	Nigrospora_oryzae_JADKYO010000007.1_968
[02]Nigrospora_oryzae_JADKYO010000008.1_1500	KAH9993903.1	1.994e-85	KAH9993903.1 cellulase [Xylariaceae sp. FL0662B]	291	2	Cellulose->Cellodextrin	Nigrospora_oryzae_JADKYO010000008.1_1500
[02]Nigrospora_oryzae_JADKYO010000008.1_1501	KAH9993903.1	4.814e-66	KAH9993903.1 cellulase [Xylariaceae sp. FL0662B]	233	2	Cellulose->Cellodextrin	Nigrospora_oryzae_JADKYO010000008.1_1501
[02]Nigrospora_oryzae_JADKYO010000008.1_1501	KAI1078835.1	3.193e-65	KAI1078835.1 cellulase [Whalleya microplaca]	231	2	Cellulose->Cellodextrin	Nigrospora_oryzae_JADKYO010000008.1_1501
[02]Nigrospora_oryzae_JADKYO010000012.1_4209	KAH9475835.1	9.806e-53	KAH9475835.1 putative endo-beta-1,4-glucanase D [Psilocybe cubensis]	199	2	Cellulose->Cellodextrin	Nigrospora_oryzae_JADKYO010000012.1_4209
[02]Nigrospora_oryzae_JADKYO010000012.1_4510	XP_040638022.1	8.582e-252	XP_040638022.1 extracellular beta-glucosidase/cellulase BGL3 precursor [Aspergillus ruber CBS 135680]_x0001_EYE94334.1 extracellular beta-glucosidase/cellulase BGL3 precursor [Aspergillus ruber CBS 135680]	797	2	Cellulose->Cellodextrin	Nigrospora_oryzae_JADKYO010000012.1_4510
[02]Nigrospora_oryzae_JADKYO010000012.1_5090	EMT69565.1	5.415e-54	EMT69565.1 Putative endo-beta-1,4-glucanase D [Fusarium odoratissimum]	198	2	Cellulose->Cellodextrin	Nigrospora_oryzae_JADKYO010000012.1_5090
[02]Nigrospora_oryzae_JADKYO010000012.1_5416	KAH8899995.1	2.65e-80	KAH8899995.1 cellulase-domain-containing protein [Thozetella sp. PMI_491]	288	2	Cellulose->Cellodextrin	Nigrospora_oryzae_JADKYO010000012.1_5416
[02]Nigrospora_oryzae_JADKYO010000012.1_6145	OWP03992.1	2.325e-41	OWP03992.1 xyloglucan-specific endo-beta-1,4-glucanase A [Marssonina coronariae]	159	2	Cellulose->Cellodextrin	Nigrospora_oryzae_JADKYO010000012.1_6145
[02]Nigrospora_oryzae_JADKYO010000012.1_6146	XP_045961445.1	8.483e-44	XP_045961445.1 xyloglucan-specific endo-beta-1,4-glucanase A [Truncatella angustata]_x0001_KAH6657211.1 xyloglucan-specific endo-beta-1,4-glucanase A [Truncatella angustata]	165	2	Cellulose->Cellodextrin	Nigrospora_oryzae_JADKYO010000012.1_6146
[02]Nigrospora_oryzae_JADKYO010000013.1_205	GKT40298.1	5.981e-38	GKT40298.1 putative endo-beta-1,4-glucanase D [Colletotrichum liriopes]	149	2	Cellulose->Cellodextrin	Nigrospora_oryzae_JADKYO010000013.1_205
[02]Nigrospora_oryzae_JADKYO010000013.1_205	GJC88939.1	7.488e-37	GJC88939.1 putative endo-beta-1,4-glucanase D [Colletotrichum spaethianum]	146	2	Cellulose->Cellodextrin	Nigrospora_oryzae_JADKYO010000013.1_205
[02]Nigrospora_oryzae_JADKYO010000014.1_1259	KAF8692799.1	2.618e-32	KAF8692799.1 Cellulase (glycosyl hydrolase family 5), partial [Rhizoctonia solani]	132	2	Cellulose->Cellodextrin	Nigrospora_oryzae_JADKYO010000014.1_1259
[02]Nigrospora_oryzae_JADKYO010000014.1_1259	XP_043186216.1	6.762e-32	XP_043186216.1 Cellulase (glycosyl hydrolase family 5 protein) [Rhizoctonia solani]_x0001_KAF8717361.1 Cellulase (glycosyl hydrolase family 5), partial [Rhizoctonia solani]_x0001_QRW25979.1 Cellulase (glycosyl hydrolase family 5 protein) [Rhizoctonia solani]_x0001_CAE6421765.1 unnamed protein product [Rhizoctonia solani]	130	2	Cellulose->Cellodextrin	Nigrospora_oryzae_JADKYO010000014.1_1259
[02]Nigrospora_oryzae_JADKYO010000014.1_519	XP_033435972.1	7.166e-25	XP_033435972.1 putative endo-beta-1,4-glucanase D [Daldinia childiae]_x0001_KAF3060090.1 putative endo-beta-1,4-glucanase D [Daldinia childiae]	110	2	Cellulose->Cellodextrin	Nigrospora_oryzae_JADKYO010000014.1_519
[02]Nigrospora_oryzae_JADKYO010000014.1_520	XP_033435972.1	1.032e-52	XP_033435972.1 putative endo-beta-1,4-glucanase D [Daldinia childiae]_x0001_KAF3060090.1 putative endo-beta-1,4-glucanase D [Daldinia childiae]	191	2	Cellulose->Cellodextrin	Nigrospora_oryzae_JADKYO010000014.1_520
[02]Penicillium_oxalicum_1_CP088335.1_2657	EPS34052.1	1.902e-46	EPS34052.1 putative endo-beta-1,4-glucanase [Penicillium oxalicum 114-2]	173	2	Cellulose->Cellodextrin	Penicillium_oxalicum_1_CP088335.1_2657
[02]Penicillium_oxalicum_1_CP088335.1_2657	KAF7715866.1	1.392e-39	KAF7715866.1 Xyloglucan-specific endo-beta-1,4-glucanase [Penicillium sp. RFL-2021a]_x0001_KAF7734459.1 Xyloglucan-specific endo-beta-1,4-glucanase [Penicillium sp. RFL-2021a]	153	2	Cellulose->Cellodextrin	Penicillium_oxalicum_1_CP088335.1_2657
[02]Penicillium_oxalicum_1_CP088335.1_2658	KAF7715866.1	1.177e-66	KAF7715866.1 Xyloglucan-specific endo-beta-1,4-glucanase [Penicillium sp. RFL-2021a]_x0001_KAF7734459.1 Xyloglucan-specific endo-beta-1,4-glucanase [Penicillium sp. RFL-2021a]	233	2	Cellulose->Cellodextrin	Penicillium_oxalicum_1_CP088335.1_2658
[02]Penicillium_oxalicum_1_CP088335.1_2659	KAF7715866.1	6.022e-42	KAF7715866.1 Xyloglucan-specific endo-beta-1,4-glucanase [Penicillium sp. RFL-2021a]_x0001_KAF7734459.1 Xyloglucan-specific endo-beta-1,4-glucanase [Penicillium sp. RFL-2021a]	161	2	Cellulose->Cellodextrin	Penicillium_oxalicum_1_CP088335.1_2659
[02]Penicillium_oxalicum_1_CP088335.1_3219	EPS34262.1	5.488e-153	EPS34262.1 putative endo-beta-1,4-glucanase [Penicillium oxalicum 114-2]	487	2	Cellulose->Cellodextrin	Penicillium_oxalicum_1_CP088335.1_3219
[02]Penicillium_oxalicum_1_CP088335.1_3220	AIO06744.1	9.388e-40	AIO06744.1 endo-beta-1,4-glucanase 5 [Penicillium oxalicum]	152	2	Cellulose->Cellodextrin	Penicillium_oxalicum_1_CP088335.1_3220
[02]Penicillium_oxalicum_1_CP088335.1_3312	KAF7713210.1	1.087e-50	KAF7713210.1 Endo-1,4-beta-D-glucanase [Penicillium sp. RFL-2021a]_x0001_KAF7732631.1 Endo-1,4-beta-D-glucanase [Penicillium sp. RFL-2021a]	184	2	Cellulose->Cellodextrin	Penicillium_oxalicum_1_CP088335.1_3312
[02]Penicillium_oxalicum_1_CP088335.1_3313	KAF7713210.1	1.553e-76	KAF7713210.1 Endo-1,4-beta-D-glucanase [Penicillium sp. RFL-2021a]_x0001_KAF7732631.1 Endo-1,4-beta-D-glucanase [Penicillium sp. RFL-2021a]	263	2	Cellulose->Cellodextrin	Penicillium_oxalicum_1_CP088335.1_3313
[02]Penicillium_oxalicum_1_CP088335.1_3314	KAF7713210.1	3.954e-120	KAF7713210.1 Endo-1,4-beta-D-glucanase [Penicillium sp. RFL-2021a]_x0001_KAF7732631.1 Endo-1,4-beta-D-glucanase [Penicillium sp. RFL-2021a]	389	2	Cellulose->Cellodextrin	Penicillium_oxalicum_1_CP088335.1_3314
[02]Penicillium_oxalicum_1_CP088335.1_4364	CEJ60291.1	1.97e-121	CEJ60291.1 Putative Extracellular cellulase CelA/allergen Asp F7-like [Penicillium brasilianum]	405	2	Cellulose->Cellodextrin	Penicillium_oxalicum_1_CP088335.1_4364
[02]Penicillium_oxalicum_1_CP088335.1_5383	KAF7718212.1	7.861e-137	KAF7718212.1 Endo-1,4-beta-D-glucanase [Penicillium sp. RFL-2021a]_x0001_KAF7735823.1 Endo-1,4-beta-D-glucanase [Penicillium sp. RFL-2021a]	444	2	Cellulose->Cellodextrin	Penicillium_oxalicum_1_CP088335.1_5383
[02]Penicillium_oxalicum_1_CP088335.1_6331	AIO06745.1	2.287e-88	AIO06745.1 endo-beta-1,4-glucanase 6 [Penicillium oxalicum]	296	2	Cellulose->Cellodextrin	Penicillium_oxalicum_1_CP088335.1_6331
[02]Penicillium_oxalicum_1_CP088335.1_6332	AIO06745.1	2.154e-24	AIO06745.1 endo-beta-1,4-glucanase 6 [Penicillium oxalicum]	107	2	Cellulose->Cellodextrin	Penicillium_oxalicum_1_CP088335.1_6332
[02]Penicillium_oxalicum_1_CP088335.1_6625	EPS27942.1	9.019e-78	EPS27942.1 putative endo-beta-1,4-glucanase [Penicillium oxalicum 114-2]	265	2	Cellulose->Cellodextrin	Penicillium_oxalicum_1_CP088335.1_6625
[02]Penicillium_oxalicum_1_CP088335.1_6625	KAF7719957.1	3.137e-70	KAF7719957.1 Xyloglucan-specific endo-beta-1,4-glucanase [Penicillium sp. RFL-2021a]_x0001_KAF7736117.1 Xyloglucan-specific endo-beta-1,4-glucanase [Penicillium sp. RFL-2021a]	243	2	Cellulose->Cellodextrin	Penicillium_oxalicum_1_CP088335.1_6625
[02]Penicillium_oxalicum_1_CP088335.1_6626	KAF7719957.1	1.689e-63	KAF7719957.1 Xyloglucan-specific endo-beta-1,4-glucanase [Penicillium sp. RFL-2021a]_x0001_KAF7736117.1 Xyloglucan-specific endo-beta-1,4-glucanase [Penicillium sp. RFL-2021a]	222	2	Cellulose->Cellodextrin	Penicillium_oxalicum_1_CP088335.1_6626
[02]Penicillium_oxalicum_1_CP088336.1_2242	CEJ55762.1	5.777e-12	CEJ55762.1 Putative Endo-beta-1,4-glucanase B [Penicillium brasilianum]	73	2	Cellulose->Cellodextrin	Penicillium_oxalicum_1_CP088336.1_2242
[02]Penicillium_oxalicum_1_CP088336.1_2243	OOQ86698.1	5.909e-102	OOQ86698.1 putative endo-beta-1,4-glucanase B [Penicillium brasilianum]	336	2	Cellulose->Cellodextrin	Penicillium_oxalicum_1_CP088336.1_2243
[02]Penicillium_oxalicum_1_CP088337.1_3525	KAF3385490.1	1.319e-53	KAF3385490.1 putative endo-beta-1,4-glucanase D [Penicillium rolfsii]	194	2	Cellulose->Cellodextrin	Penicillium_oxalicum_1_CP088337.1_3525
[02]Penicillium_oxalicum_1_CP088337.1_587	EPS32968.1	3.616E-312	EPS32968.1 endo-beta-1,4-glucanase Cel7B [Penicillium oxalicum 114-2]	962	2	Cellulose->Cellodextrin	Penicillium_oxalicum_1_CP088337.1_587
[02]Penicillium_oxalicum_1_CP088337.1_588	ACF33814.1	6.686e-100	ACF33814.1 glycoside hydrolase 45 protein [Penicillium decumbens]_x0001_AGW24295.1 endoglucanase 3 [Penicillium oxalicum]_x0001_EPS32967.1 endo-beta-1,4-glucanase Cel45A [Penicillium oxalicum 114-2]	329	2	Cellulose->Cellodextrin	Penicillium_oxalicum_1_CP088337.1_588
[02]Penicillium_oxalicum_1_CP088337.1_588	KAF7717773.1	2.571e-83	KAF7717773.1 Endo-1,4-beta-D-glucanase [Penicillium sp. RFL-2021a]_x0001_KAF7734917.1 Endo-1,4-beta-D-glucanase [Penicillium sp. RFL-2021a]	282	2	Cellulose->Cellodextrin	Penicillium_oxalicum_1_CP088337.1_588
[02]Penicillium_oxalicum_1_CP088338.1_1105	KAF7717336.1	9.297e-18	KAF7717336.1 Endo-1,4-beta-D-glucanase [Penicillium sp. RFL-2021a]_x0001_KAF7731310.1 Endo-1,4-beta-D-glucanase [Penicillium sp. RFL-2021a]	88	2	Cellulose->Cellodextrin	Penicillium_oxalicum_1_CP088338.1_1105
[02]Penicillium_oxalicum_1_CP088338.1_1106	KAF7717336.1	1.579e-10	KAF7717336.1 Endo-1,4-beta-D-glucanase [Penicillium sp. RFL-2021a]_x0001_KAF7731310.1 Endo-1,4-beta-D-glucanase [Penicillium sp. RFL-2021a]	67	2	Cellulose->Cellodextrin	Penicillium_oxalicum_1_CP088338.1_1106
[02]Penicillium_oxalicum_1_CP088339.1_1233	KAF7716125.1	4.894e-166	KAF7716125.1 Endo-1,4-beta-D-glucanase [Penicillium sp. RFL-2021a]_x0001_KAF7729087.1 Endo-1,4-beta-D-glucanase [Penicillium sp. RFL-2021a]	527	2	Cellulose->Cellodextrin	Penicillium_oxalicum_1_CP088339.1_1233
[02]Penicillium_oxalicum_1_CP088341.1_448	TPR02737.1	2.57e-71	TPR02737.1 Cellulase (glycosyl hydrolase 5) family protein [Aspergillus niger]	257	2	Cellulose->Cellodextrin	Penicillium_oxalicum_1_CP088341.1_448
[02]Penicillium_oxalicum_2_CP093053.1_1109	OOQ91129.1	6.242e-123	OOQ91129.1 putative extracellular cellulase CelA [Penicillium brasilianum]	409	2	Cellulose->Cellodextrin	Penicillium_oxalicum_2_CP093053.1_1109
[02]Penicillium_oxalicum_2_CP093053.1_1109	CEJ60291.1	1.97e-121	CEJ60291.1 Putative Extracellular cellulase CelA/allergen Asp F7-like [Penicillium brasilianum]	405	2	Cellulose->Cellodextrin	Penicillium_oxalicum_2_CP093053.1_1109
[02]Penicillium_oxalicum_2_CP093053.1_1949	KAF7713210.1	8.165e-121	KAF7713210.1 Endo-1,4-beta-D-glucanase [Penicillium sp. RFL-2021a]_x0001_KAF7732631.1 Endo-1,4-beta-D-glucanase [Penicillium sp. RFL-2021a]	391	2	Cellulose->Cellodextrin	Penicillium_oxalicum_2_CP093053.1_1949
[02]Penicillium_oxalicum_2_CP093053.1_1950	KAF7713210.1	1.553e-76	KAF7713210.1 Endo-1,4-beta-D-glucanase [Penicillium sp. RFL-2021a]_x0001_KAF7732631.1 Endo-1,4-beta-D-glucanase [Penicillium sp. RFL-2021a]	263	2	Cellulose->Cellodextrin	Penicillium_oxalicum_2_CP093053.1_1950
[02]Penicillium_oxalicum_2_CP093053.1_1951	KAF7713210.1	2.328e-50	KAF7713210.1 Endo-1,4-beta-D-glucanase [Penicillium sp. RFL-2021a]_x0001_KAF7732631.1 Endo-1,4-beta-D-glucanase [Penicillium sp. RFL-2021a]	184	2	Cellulose->Cellodextrin	Penicillium_oxalicum_2_CP093053.1_1951
[02]Penicillium_oxalicum_2_CP093053.1_2025	AIO06744.1	9.388e-40	AIO06744.1 endo-beta-1,4-glucanase 5 [Penicillium oxalicum]	152	2	Cellulose->Cellodextrin	Penicillium_oxalicum_2_CP093053.1_2025
[02]Penicillium_oxalicum_2_CP093053.1_2026	EPS34262.1	8.276e-154	EPS34262.1 putative endo-beta-1,4-glucanase [Penicillium oxalicum 114-2]	490	2	Cellulose->Cellodextrin	Penicillium_oxalicum_2_CP093053.1_2026
[02]Penicillium_oxalicum_2_CP093053.1_2608	KAF7715866.1	3.202e-42	KAF7715866.1 Xyloglucan-specific endo-beta-1,4-glucanase [Penicillium sp. RFL-2021a]_x0001_KAF7734459.1 Xyloglucan-specific endo-beta-1,4-glucanase [Penicillium sp. RFL-2021a]	162	2	Cellulose->Cellodextrin	Penicillium_oxalicum_2_CP093053.1_2608
[02]Penicillium_oxalicum_2_CP093053.1_2609	KAF7715866.1	1.177e-66	KAF7715866.1 Xyloglucan-specific endo-beta-1,4-glucanase [Penicillium sp. RFL-2021a]_x0001_KAF7734459.1 Xyloglucan-specific endo-beta-1,4-glucanase [Penicillium sp. RFL-2021a]	233	2	Cellulose->Cellodextrin	Penicillium_oxalicum_2_CP093053.1_2609
[02]Penicillium_oxalicum_2_CP093053.1_2610	KAF7715866.1	1.015e-39	KAF7715866.1 Xyloglucan-specific endo-beta-1,4-glucanase [Penicillium sp. RFL-2021a]_x0001_KAF7734459.1 Xyloglucan-specific endo-beta-1,4-glucanase [Penicillium sp. RFL-2021a]	153	2	Cellulose->Cellodextrin	Penicillium_oxalicum_2_CP093053.1_2610
[02]Penicillium_oxalicum_2_CP093053.1_94	KAF7718212.1	4.782e-137	KAF7718212.1 Endo-1,4-beta-D-glucanase [Penicillium sp. RFL-2021a]_x0001_KAF7735823.1 Endo-1,4-beta-D-glucanase [Penicillium sp. RFL-2021a]	444	2	Cellulose->Cellodextrin	Penicillium_oxalicum_2_CP093053.1_94
[02]Penicillium_oxalicum_2_CP093054.1_2067	OOQ86698.1	5.909e-102	OOQ86698.1 putative endo-beta-1,4-glucanase B [Penicillium brasilianum]	336	2	Cellulose->Cellodextrin	Penicillium_oxalicum_2_CP093054.1_2067
[02]Penicillium_oxalicum_2_CP093055.1_3360	KAF7717773.1	2.571e-83	KAF7717773.1 Endo-1,4-beta-D-glucanase [Penicillium sp. RFL-2021a]_x0001_KAF7734917.1 Endo-1,4-beta-D-glucanase [Penicillium sp. RFL-2021a]	282	2	Cellulose->Cellodextrin	Penicillium_oxalicum_2_CP093055.1_3360
[02]Penicillium_oxalicum_2_CP093055.1_394	KAF3385490.1	1.319e-53	KAF3385490.1 putative endo-beta-1,4-glucanase D [Penicillium rolfsii]	194	2	Cellulose->Cellodextrin	Penicillium_oxalicum_2_CP093055.1_394
[02]Penicillium_oxalicum_2_CP093055.1_395	KAF3385490.1	7.09e-79	KAF3385490.1 putative endo-beta-1,4-glucanase D [Penicillium rolfsii]	271	2	Cellulose->Cellodextrin	Penicillium_oxalicum_2_CP093055.1_395
[02]Penicillium_oxalicum_2_CP093056.1_1113	EPS28765.1	2.062e-19	EPS28765.1 putative endo-beta-1,4-glucanase [Penicillium oxalicum 114-2]	93	2	Cellulose->Cellodextrin	Penicillium_oxalicum_2_CP093056.1_1113
[02]Penicillium_oxalicum_2_CP093056.1_1113	KAF7717336.1	9.297e-18	KAF7717336.1 Endo-1,4-beta-D-glucanase [Penicillium sp. RFL-2021a]_x0001_KAF7731310.1 Endo-1,4-beta-D-glucanase [Penicillium sp. RFL-2021a]	88	2	Cellulose->Cellodextrin	Penicillium_oxalicum_2_CP093056.1_1113
[02]Penicillium_oxalicum_2_CP093056.1_1114	KAF7717336.1	1.579e-10	KAF7717336.1 Endo-1,4-beta-D-glucanase [Penicillium sp. RFL-2021a]_x0001_KAF7731310.1 Endo-1,4-beta-D-glucanase [Penicillium sp. RFL-2021a]	67	2	Cellulose->Cellodextrin	Penicillium_oxalicum_2_CP093056.1_1114
[02]Penicillium_oxalicum_2_CP093058.1_2180	KAF7719957.1	5.422e-53	KAF7719957.1 Xyloglucan-specific endo-beta-1,4-glucanase [Penicillium sp. RFL-2021a]_x0001_KAF7736117.1 Xyloglucan-specific endo-beta-1,4-glucanase [Penicillium sp. RFL-2021a]	191	2	Cellulose->Cellodextrin	Penicillium_oxalicum_2_CP093058.1_2180
[02]Penicillium_oxalicum_2_CP093058.1_2467	AIO06745.1	2.287e-88	AIO06745.1 endo-beta-1,4-glucanase 6 [Penicillium oxalicum]	296	2	Cellulose->Cellodextrin	Penicillium_oxalicum_2_CP093058.1_2467
[02]Penicillium_oxalicum_2_CP093058.1_2468	AIO06745.1	9.595e-61	AIO06745.1 endo-beta-1,4-glucanase 6 [Penicillium oxalicum]	213	2	Cellulose->Cellodextrin	Penicillium_oxalicum_2_CP093058.1_2468
[02]Penicillium_oxalicum_2_CP093059.1_135	KAF3407491.1	2.173e-188	KAF3407491.1 Cellulase/esterase CelE [Talaromyces pinophilus]	600	2	Cellulose->Cellodextrin	Penicillium_oxalicum_2_CP093059.1_135
[02]Penicillium_oxalicum_2_CP093060.1_1095	TPR02737.1	1.376e-71	TPR02737.1 Cellulase (glycosyl hydrolase 5) family protein [Aspergillus niger]	258	2	Cellulose->Cellodextrin	Penicillium_oxalicum_2_CP093060.1_1095
[02]Penicillium_oxalicum_MNBE01000057.1_5	GFG21061.1	1.163e-69	GFG21061.1 probable xyloglucan-specific endo-beta-1,4-glucanase A [Aspergillus udagawae]	241	2	Cellulose->Cellodextrin	Penicillium_oxalicum_MNBE01000057.1_5
[02]Penicillium_oxalicum_MNBE01000058.1_49	KAF3386762.1	1.329e-109	KAF3386762.1 putative endo-beta-1,4-glucanase B [Penicillium rolfsii]	358	2	Cellulose->Cellodextrin	Penicillium_oxalicum_MNBE01000058.1_49
[02]Penicillium_oxalicum_MNBE01000058.1_49	OOQ86698.1	1.718e-105	OOQ86698.1 putative endo-beta-1,4-glucanase B [Penicillium brasilianum]	346	2	Cellulose->Cellodextrin	Penicillium_oxalicum_MNBE01000058.1_49
[02]Penicillium_oxalicum_MNBE01000058.1_50	OOQ86698.1	5.119e-25	OOQ86698.1 putative endo-beta-1,4-glucanase B [Penicillium brasilianum]	109	2	Cellulose->Cellodextrin	Penicillium_oxalicum_MNBE01000058.1_50
[02]Penicillium_oxalicum_MNBE01000104.1_17	KAF3393924.1	1.615e-69	KAF3393924.1 putative xyloglucan-specific endo-beta-1,4-glucanase A [Penicillium rolfsii]	241	2	Cellulose->Cellodextrin	Penicillium_oxalicum_MNBE01000104.1_17
[02]Penicillium_oxalicum_MNBE01000104.1_18	KAF3393924.1	5.786e-64	KAF3393924.1 putative xyloglucan-specific endo-beta-1,4-glucanase A [Penicillium rolfsii]	224	2	Cellulose->Cellodextrin	Penicillium_oxalicum_MNBE01000104.1_18
[02]Penicillium_oxalicum_MNBE01000136.1_139	ACB06750.1	1.05e-133	ACB06750.1 endo-1,4-beta-D-glucanase [Penicillium brasilianum]	434	2	Cellulose->Cellodextrin	Penicillium_oxalicum_MNBE01000136.1_139
[02]Penicillium_oxalicum_MNBE01000228.1_395	GFF58032.1	1.356e-55	GFF58032.1 probable xyloglucan-specific endo-beta-1,4-glucanase A [Aspergillus udagawae]	199	2	Cellulose->Cellodextrin	Penicillium_oxalicum_MNBE01000228.1_395
[02]Penicillium_oxalicum_MNBE01000272.1_4	CEJ57933.1	2.058e-75	CEJ57933.1 Putative Endo-beta-1,4-glucanase Cel45A [Penicillium brasilianum]	258	2	Cellulose->Cellodextrin	Penicillium_oxalicum_MNBE01000272.1_4
[02]Penicillium_oxalicum_MNBE01000272.1_4	ACF33814.1	2.215e-69	ACF33814.1 glycoside hydrolase 45 protein [Penicillium decumbens]_x0001_AGW24295.1 endoglucanase 3 [Penicillium oxalicum]_x0001_EPS32967.1 endo-beta-1,4-glucanase Cel45A [Penicillium oxalicum 114-2]	241	2	Cellulose->Cellodextrin	Penicillium_oxalicum_MNBE01000272.1_4
[02]Penicillium_oxalicum_MNBE01000280.1_13	XP_033419744.1	6.285e-41	XP_033419744.1 probable endo-beta-1,4-glucanase D [Aspergillus lentulus]_x0001_GFF53178.1 probable endo-beta-1,4-glucanase D [Aspergillus lentulus]_x0001_GFF94740.1 probable endo-beta-1,4-glucanase D [Aspergillus lentulus]	156	2	Cellulose->Cellodextrin	Penicillium_oxalicum_MNBE01000280.1_13
[02]Penicillium_oxalicum_MNBE01000280.1_14	GAQ11703.1	2.606e-44	GAQ11703.1 probable endo-beta-1,4-glucanase D [Aspergillus lentulus]	165	2	Cellulose->Cellodextrin	Penicillium_oxalicum_MNBE01000280.1_14
[02]Penicillium_oxalicum_MNBE01000461.1_18	OKP09766.1	4.099e-262	OKP09766.1 Cellulase/esterase CelE [Penicillium subrubescens]	811	2	Cellulose->Cellodextrin	Penicillium_oxalicum_MNBE01000461.1_18
[02]Penicillium_oxalicum_MNBE01000461.1_18	KAF3406491.1	6.299e-234	KAF3406491.1 Cellulase/esterase CelE [Talaromyces pinophilus]	729	2	Cellulose->Cellodextrin	Penicillium_oxalicum_MNBE01000461.1_18
[02]Penicillium_oxalicum_MNBE01000582.1_218	CEJ57726.1	4.491e-72	CEJ57726.1 Putative Endo-1,4-beta-D-glucanase [Penicillium brasilianum]	248	2	Cellulose->Cellodextrin	Penicillium_oxalicum_MNBE01000582.1_218
[02]Penicillium_oxalicum_MNBE01000626.1_193	OKP02387.1	2.399e-47	OKP02387.1 Xyloglucan-specific endo-beta-1,4-glucanase A [Penicillium subrubescens]	175	2	Cellulose->Cellodextrin	Penicillium_oxalicum_MNBE01000626.1_193
[02]Penicillium_oxalicum_MNBE01000626.1_193	KAF3388666.1	3.947e-42	KAF3388666.1 Xyloglucan-specific endo-beta-1,4-glucanase A [Penicillium rolfsii]	160	2	Cellulose->Cellodextrin	Penicillium_oxalicum_MNBE01000626.1_193
[02]Penicillium_oxalicum_MNBE01000626.1_194	KAF3388666.1	1.352e-77	KAF3388666.1 Xyloglucan-specific endo-beta-1,4-glucanase A [Penicillium rolfsii]	265	2	Cellulose->Cellodextrin	Penicillium_oxalicum_MNBE01000626.1_194
[02]Penicillium_oxalicum_MNBE01000639.1_275	KAF3385490.1	6.242e-49	KAF3385490.1 putative endo-beta-1,4-glucanase D [Penicillium rolfsii]	178	2	Cellulose->Cellodextrin	Penicillium_oxalicum_MNBE01000639.1_275
[02]Penicillium_oxalicum_MNBE01000639.1_276	KAF3385490.1	1.283e-35	KAF3385490.1 putative endo-beta-1,4-glucanase D [Penicillium rolfsii]	142	2	Cellulose->Cellodextrin	Penicillium_oxalicum_MNBE01000639.1_276
[02]Penicillium_oxalicum_MNBE01000642.1_27	OOQ91129.1	7.13e-94	OOQ91129.1 putative extracellular cellulase CelA [Penicillium brasilianum]	316	2	Cellulose->Cellodextrin	Penicillium_oxalicum_MNBE01000642.1_27
[02]Penicillium_oxalicum_MNBE01000642.1_27	CEJ60291.1	1.665e-92	CEJ60291.1 Putative Extracellular cellulase CelA/allergen Asp F7-like [Penicillium brasilianum]	312	2	Cellulose->Cellodextrin	Penicillium_oxalicum_MNBE01000642.1_27
[02]Penicillium_oxalicum_MNBE01000653.1_434	KAF7713210.1	9.204e-76	KAF7713210.1 Endo-1,4-beta-D-glucanase [Penicillium sp. RFL-2021a]_x0001_KAF7732631.1 Endo-1,4-beta-D-glucanase [Penicillium sp. RFL-2021a]	258	2	Cellulose->Cellodextrin	Penicillium_oxalicum_MNBE01000653.1_434
[02]Penicillium_oxalicum_MNBE01000653.1_435	KAF7713210.1	6.66e-46	KAF7713210.1 Endo-1,4-beta-D-glucanase [Penicillium sp. RFL-2021a]_x0001_KAF7732631.1 Endo-1,4-beta-D-glucanase [Penicillium sp. RFL-2021a]	173	2	Cellulose->Cellodextrin	Penicillium_oxalicum_MNBE01000653.1_435
[02]Penicillium_oxalicum_MNBE01000653.1_436	EPS34303.1	1.315e-09	EPS34303.1 putative endo-beta-1,4-glucanase [Penicillium oxalicum 114-2]	63	2	Cellulose->Cellodextrin	Penicillium_oxalicum_MNBE01000653.1_436
[02]Penicillium_oxalicum_MNBE01000702.1_195	KAF3389545.1	5.513e-165	KAF3389545.1 putative endo-beta-1,4-glucanase B [Penicillium rolfsii]	527	2	Cellulose->Cellodextrin	Penicillium_oxalicum_MNBE01000702.1_195
[02]Penicillium_oxalicum_MNBE01000702.1_195	OOQ83231.1	1.057e-145	OOQ83231.1 putative endo-beta-1,4-glucanase B [Penicillium brasilianum]	471	2	Cellulose->Cellodextrin	Penicillium_oxalicum_MNBE01000702.1_195
[02]Penicillium_subrubescens_MNBE01000058.1_49	KAF3386762.1	1.329e-109	KAF3386762.1 putative endo-beta-1,4-glucanase B [Penicillium rolfsii]	358	2	Cellulose->Cellodextrin	Penicillium_subrubescens_MNBE01000058.1_49
[02]Penicillium_subrubescens_MNBE01000058.1_49	OOQ86698.1	1.718e-105	OOQ86698.1 putative endo-beta-1,4-glucanase B [Penicillium brasilianum]	346	2	Cellulose->Cellodextrin	Penicillium_subrubescens_MNBE01000058.1_49
[02]Penicillium_subrubescens_MNBE01000058.1_50	OOQ86698.1	5.119e-25	OOQ86698.1 putative endo-beta-1,4-glucanase B [Penicillium brasilianum]	109	2	Cellulose->Cellodextrin	Penicillium_subrubescens_MNBE01000058.1_50
[02]Penicillium_subrubescens_MNBE01000104.1_17	KAF3393924.1	1.615e-69	KAF3393924.1 putative xyloglucan-specific endo-beta-1,4-glucanase A [Penicillium rolfsii]	241	2	Cellulose->Cellodextrin	Penicillium_subrubescens_MNBE01000104.1_17
[02]Penicillium_subrubescens_MNBE01000104.1_18	KAF3393924.1	5.786e-64	KAF3393924.1 putative xyloglucan-specific endo-beta-1,4-glucanase A [Penicillium rolfsii]	224	2	Cellulose->Cellodextrin	Penicillium_subrubescens_MNBE01000104.1_18
[02]Penicillium_subrubescens_MNBE01000136.1_139	ACB06750.1	1.05e-133	ACB06750.1 endo-1,4-beta-D-glucanase [Penicillium brasilianum]	434	2	Cellulose->Cellodextrin	Penicillium_subrubescens_MNBE01000136.1_139
[02]Penicillium_subrubescens_MNBE01000228.1_395	GFF58032.1	1.356e-55	GFF58032.1 probable xyloglucan-specific endo-beta-1,4-glucanase A [Aspergillus udagawae]	199	2	Cellulose->Cellodextrin	Penicillium_subrubescens_MNBE01000228.1_395
[02]Penicillium_subrubescens_MNBE01000272.1_4	CEJ57933.1	2.058e-75	CEJ57933.1 Putative Endo-beta-1,4-glucanase Cel45A [Penicillium brasilianum]	258	2	Cellulose->Cellodextrin	Penicillium_subrubescens_MNBE01000272.1_4
[02]Penicillium_subrubescens_MNBE01000272.1_4	ACF33814.1	2.215e-69	ACF33814.1 glycoside hydrolase 45 protein [Penicillium decumbens]_x0001_AGW24295.1 endoglucanase 3 [Penicillium oxalicum]_x0001_EPS32967.1 endo-beta-1,4-glucanase Cel45A [Penicillium oxalicum 114-2]	241	2	Cellulose->Cellodextrin	Penicillium_subrubescens_MNBE01000272.1_4
[02]Penicillium_subrubescens_MNBE01000280.1_13	XP_033419744.1	6.285e-41	XP_033419744.1 probable endo-beta-1,4-glucanase D [Aspergillus lentulus]_x0001_GFF53178.1 probable endo-beta-1,4-glucanase D [Aspergillus lentulus]_x0001_GFF94740.1 probable endo-beta-1,4-glucanase D [Aspergillus lentulus]	156	2	Cellulose->Cellodextrin	Penicillium_subrubescens_MNBE01000280.1_13
[02]Penicillium_subrubescens_MNBE01000280.1_14	GAQ11703.1	2.606e-44	GAQ11703.1 probable endo-beta-1,4-glucanase D [Aspergillus lentulus]	165	2	Cellulose->Cellodextrin	Penicillium_subrubescens_MNBE01000280.1_14
[02]Penicillium_subrubescens_MNBE01000461.1_18	OKP09766.1	4.099e-262	OKP09766.1 Cellulase/esterase CelE [Penicillium subrubescens]	811	2	Cellulose->Cellodextrin	Penicillium_subrubescens_MNBE01000461.1_18
[02]Penicillium_subrubescens_MNBE01000461.1_18	KAF3406491.1	6.299e-234	KAF3406491.1 Cellulase/esterase CelE [Talaromyces pinophilus]	729	2	Cellulose->Cellodextrin	Penicillium_subrubescens_MNBE01000461.1_18
[02]Penicillium_subrubescens_MNBE01000582.1_218	CEJ57726.1	4.491e-72	CEJ57726.1 Putative Endo-1,4-beta-D-glucanase [Penicillium brasilianum]	248	2	Cellulose->Cellodextrin	Penicillium_subrubescens_MNBE01000582.1_218
[02]Penicillium_subrubescens_MNBE01000626.1_193	OKP02387.1	2.399e-47	OKP02387.1 Xyloglucan-specific endo-beta-1,4-glucanase A [Penicillium subrubescens]	175	2	Cellulose->Cellodextrin	Penicillium_subrubescens_MNBE01000626.1_193
[02]Penicillium_subrubescens_MNBE01000626.1_193	KAF3388666.1	3.947e-42	KAF3388666.1 Xyloglucan-specific endo-beta-1,4-glucanase A [Penicillium rolfsii]	160	2	Cellulose->Cellodextrin	Penicillium_subrubescens_MNBE01000626.1_193
[02]Penicillium_subrubescens_MNBE01000626.1_194	KAF3388666.1	1.352e-77	KAF3388666.1 Xyloglucan-specific endo-beta-1,4-glucanase A [Penicillium rolfsii]	265	2	Cellulose->Cellodextrin	Penicillium_subrubescens_MNBE01000626.1_194
[02]Penicillium_subrubescens_MNBE01000639.1_275	KAF3385490.1	6.242e-49	KAF3385490.1 putative endo-beta-1,4-glucanase D [Penicillium rolfsii]	178	2	Cellulose->Cellodextrin	Penicillium_subrubescens_MNBE01000639.1_275
[02]Penicillium_subrubescens_MNBE01000639.1_276	KAF3385490.1	1.283e-35	KAF3385490.1 putative endo-beta-1,4-glucanase D [Penicillium rolfsii]	142	2	Cellulose->Cellodextrin	Penicillium_subrubescens_MNBE01000639.1_276
[02]Penicillium_subrubescens_MNBE01000642.1_27	OOQ91129.1	7.13e-94	OOQ91129.1 putative extracellular cellulase CelA [Penicillium brasilianum]	316	2	Cellulose->Cellodextrin	Penicillium_subrubescens_MNBE01000642.1_27
[02]Penicillium_subrubescens_MNBE01000642.1_27	CEJ60291.1	1.665e-92	CEJ60291.1 Putative Extracellular cellulase CelA/allergen Asp F7-like [Penicillium brasilianum]	312	2	Cellulose->Cellodextrin	Penicillium_subrubescens_MNBE01000642.1_27
[02]Penicillium_subrubescens_MNBE01000653.1_434	KAF7713210.1	9.204e-76	KAF7713210.1 Endo-1,4-beta-D-glucanase [Penicillium sp. RFL-2021a]_x0001_KAF7732631.1 Endo-1,4-beta-D-glucanase [Penicillium sp. RFL-2021a]	258	2	Cellulose->Cellodextrin	Penicillium_subrubescens_MNBE01000653.1_434
[02]Penicillium_subrubescens_MNBE01000653.1_435	KAF7713210.1	6.66e-46	KAF7713210.1 Endo-1,4-beta-D-glucanase [Penicillium sp. RFL-2021a]_x0001_KAF7732631.1 Endo-1,4-beta-D-glucanase [Penicillium sp. RFL-2021a]	173	2	Cellulose->Cellodextrin	Penicillium_subrubescens_MNBE01000653.1_435
[02]Penicillium_subrubescens_MNBE01000653.1_436	EPS34303.1	1.315e-09	EPS34303.1 putative endo-beta-1,4-glucanase [Penicillium oxalicum 114-2]	63	2	Cellulose->Cellodextrin	Penicillium_subrubescens_MNBE01000653.1_436
[02]Penicillium_subrubescens_MNBE01000702.1_195	KAF3389545.1	5.513e-165	KAF3389545.1 putative endo-beta-1,4-glucanase B [Penicillium rolfsii]	527	2	Cellulose->Cellodextrin	Penicillium_subrubescens_MNBE01000702.1_195
[02]Penicillium_subrubescens_MNBE01000702.1_195	OOQ83231.1	1.057e-145	OOQ83231.1 putative endo-beta-1,4-glucanase B [Penicillium brasilianum]	471	2	Cellulose->Cellodextrin	Penicillium_subrubescens_MNBE01000702.1_195
[02]Podospora_anserina_3_CM030333.1_3279	KXX72997.1	1.436e-65	KXX72997.1 putative endo-beta-1,4-glucanase D [Madurella mycetomatis]	233	2	Cellulose->Cellodextrin	Podospora_anserina_3_CM030333.1_3279
[02]Podospora_anserina_3_CM030334.1_902	KXX74846.1	1.085e-34	KXX74846.1 putative endo-beta-1,4-glucanase D [Madurella mycetomatis]_x0001_KXX82827.1 putative endo-beta-1,4-glucanase D [Madurella mycetomatis]	138	2	Cellulose->Cellodextrin	Podospora_anserina_3_CM030334.1_902
[02]Podospora_anserina_3_CM030334.1_903	KXX74846.1	2.071e-43	KXX74846.1 putative endo-beta-1,4-glucanase D [Madurella mycetomatis]_x0001_KXX82827.1 putative endo-beta-1,4-glucanase D [Madurella mycetomatis]	163	2	Cellulose->Cellodextrin	Podospora_anserina_3_CM030334.1_903
[02]Podospora_anserina_3_CM030335.1_3840	KXX82701.1	1.356e-73	KXX82701.1 putative endo-beta-1,4-glucanase celB [Madurella mycetomatis]	259	2	Cellulose->Cellodextrin	Podospora_anserina_3_CM030335.1_3840
[02]Podospora_anserina_3_CM030335.1_990	KXX80352.1	9.55e-40	KXX80352.1 putative endo-beta-1,4-glucanase D [Madurella mycetomatis]	153	2	Cellulose->Cellodextrin	Podospora_anserina_3_CM030335.1_990
[02]Podospora_anserina_3_CM030336.1_1745	KXX78663.1	1.382e-42	KXX78663.1 Endo-beta-1,4-glucanase D [Madurella mycetomatis]	160	2	Cellulose->Cellodextrin	Podospora_anserina_3_CM030336.1_1745
[02]Podospora_anserina_3_CM030336.1_4006	KXX80718.1	1.419e-47	KXX80718.1 putative endo-beta-1,4-glucanase D [Madurella mycetomatis]_x0001_KXX80720.1 putative endo-beta-1,4-glucanase D [Madurella mycetomatis]	177	2	Cellulose->Cellodextrin	Podospora_anserina_3_CM030336.1_4006
[02]Podospora_anserina_3_CM030336.1_4430	KXX75849.1	1.736e-73	KXX75849.1 putative endo-beta-1,4-glucanase D [Madurella mycetomatis]	252	2	Cellulose->Cellodextrin	Podospora_anserina_3_CM030336.1_4430
[02]Podospora_anserina_3_CM030336.1_68	KXX82435.1	4.286e-25	KXX82435.1 putative endo-beta-1,4-glucanase B [Madurella mycetomatis]	110	2	Cellulose->Cellodextrin	Podospora_anserina_3_CM030336.1_68
[02]Podospora_anserina_3_CM030337.1_2256	KXX80605.1	8.933e-33	KXX80605.1 putative endo-beta-1,4-glucanase D, partial [Madurella mycetomatis]	131	2	Cellulose->Cellodextrin	Podospora_anserina_3_CM030337.1_2256
[02]Podospora_anserina_3_CM030337.1_9	KXX81396.1	2.382e-41	KXX81396.1 putative endo-beta-1,4-glucanase D [Madurella mycetomatis]	157	2	Cellulose->Cellodextrin	Podospora_anserina_3_CM030337.1_9
[02]Podospora_anserina_3_JAFMPO010000001.1_319	KXX78352.1	6.517e-30	KXX78352.1 putative endo-beta-1,4-glucanase D [Madurella mycetomatis]	128	2	Cellulose->Cellodextrin	Podospora_anserina_3_JAFMPO010000001.1_319
[02]Sphaerulina_populicola_P02.02b_JH792476.1_448	KAF7193169.1	2.036e-58	KAF7193169.1 putative xyloglucan-specific endo-beta-1,4-glucanase A [Pseudocercospora fuligena]	209	2	Cellulose->Cellodextrin	Sphaerulina_populicola_P02.02b_JH792476.1_448
[02]Sphaerulina_populicola_P02.02b_JH792489.1_18	XP_009657059.1	1.678e-24	XP_009657059.1 tripeptidyl-peptidase [Verticillium dahliae VdLs.17]_x0001_EGY14896.1 tripeptidyl-peptidase [Verticillium dahliae VdLs.17]_x0001_KAF3347513.1 Putative endo-beta-1,4-glucanase D [Verticillium dahliae VDG2]_x0001_PNH46550.1 hypothetical protein VD0003_g8990 [Verticillium dahliae]	107	2	Cellulose->Cellodextrin	Sphaerulina_populicola_P02.02b_JH792489.1_18
[02]Sphaerulina_vaccinii_2_JAKUDP010000001.1_2799	KAF7193169.1	6.93e-61	KAF7193169.1 putative xyloglucan-specific endo-beta-1,4-glucanase A [Pseudocercospora fuligena]	216	2	Cellulose->Cellodextrin	Sphaerulina_vaccinii_2_JAKUDP010000001.1_2799
[02]Sphaerulina_vaccinii_2_JAKUDP010000002.1_1324	THY19317.1	1.234e-57	THY19317.1 cellulase-domain-containing protein [Aureobasidium pullulans]	209	2	Cellulose->Cellodextrin	Sphaerulina_vaccinii_2_JAKUDP010000002.1_1324
[02]Sphaerulina_vaccinii_2_JAKUDP010000004.1_1996	TKX24306.1	1.176e-87	TKX24306.1 cellulase-like protein 3 [Elsinoe australis]	297	2	Cellulose->Cellodextrin	Sphaerulina_vaccinii_2_JAKUDP010000004.1_1996
[02]Sphaerulina_vaccinii_2_JAKUDP010000004.1_1997	KAF4555456.1	7.61e-53	KAF4555456.1 Cellulase-like protein 3 [Elsinoe fawcettii]	191	2	Cellulose->Cellodextrin	Sphaerulina_vaccinii_2_JAKUDP010000004.1_1997
[02]Sphaerulina_vaccinii_2_JAKUDP010000004.1_1997	TKX24306.1	1.72e-47	TKX24306.1 cellulase-like protein 3 [Elsinoe australis]	175	2	Cellulose->Cellodextrin	Sphaerulina_vaccinii_2_JAKUDP010000004.1_1997
[02]Sphaerulina_vaccinii_2_JAKUDP010000013.1_1162	TKX24417.1	1.134e-74	TKX24417.1 cellulase-like protein 2 [Elsinoe australis]	258	2	Cellulose->Cellodextrin	Sphaerulina_vaccinii_2_JAKUDP010000013.1_1162
[02]Sphaerulina_vaccinii_2_JAKUDP010000014.1_1151	KAG9950928.1	2.198e-100	KAG9950928.1 endo-beta-1,4-glucanase, partial [Aureobasidium melanogenum]	334	2	Cellulose->Cellodextrin	Sphaerulina_vaccinii_2_JAKUDP010000014.1_1151
[02]Sphaerulina_vaccinii_JAKUDQ010000004.1_863	KAF2767373.1	7.838e-26	KAF2767373.1 cellulase-domain-containing protein [Teratosphaeria nubilosa]	111	2	Cellulose->Cellodextrin	Sphaerulina_vaccinii_JAKUDQ010000004.1_863
[02]Sphaerulina_vaccinii_JAKUDQ010000006.1_230	KAH0359917.1	2.198e-100	KAH0359917.1 endo-beta-1,4-glucanase, partial [Aureobasidium melanogenum]	334	2	Cellulose->Cellodextrin	Sphaerulina_vaccinii_JAKUDQ010000006.1_230
[02]Sphaerulina_vaccinii_JAKUDQ010000006.1_230	KAG9950928.1	2.198e-100	KAG9950928.1 endo-beta-1,4-glucanase, partial [Aureobasidium melanogenum]	334	2	Cellulose->Cellodextrin	Sphaerulina_vaccinii_JAKUDQ010000006.1_230
[02]Sphaerulina_vaccinii_JAKUDQ010000026.1_82	KAF4554826.1	3.113e-78	KAF4554826.1 Cellulase-like protein 1 [Elsinoe fawcettii]	268	2	Cellulose->Cellodextrin	Sphaerulina_vaccinii_JAKUDQ010000026.1_82
[02]Sphaerulina_vaccinii_JAKUDQ010000026.1_82	TKX24417.1	1.134e-74	TKX24417.1 cellulase-like protein 2 [Elsinoe australis]	258	2	Cellulose->Cellodextrin	Sphaerulina_vaccinii_JAKUDQ010000026.1_82
[02]Sphaerulina_vaccinii_JAKUDQ010000053.1_26	TKX24306.1	1.176e-87	TKX24306.1 cellulase-like protein 3 [Elsinoe australis]	297	2	Cellulose->Cellodextrin	Sphaerulina_vaccinii_JAKUDQ010000053.1_26
[02]Sphaerulina_vaccinii_JAKUDQ010000053.1_27	KAF4555456.1	7.61e-53	KAF4555456.1 Cellulase-like protein 3 [Elsinoe fawcettii]	191	2	Cellulose->Cellodextrin	Sphaerulina_vaccinii_JAKUDQ010000053.1_27
[02]Sphaerulina_vaccinii_JAKUDQ010000053.1_27	TKX24306.1	1.72e-47	TKX24306.1 cellulase-like protein 3 [Elsinoe australis]	175	2	Cellulose->Cellodextrin	Sphaerulina_vaccinii_JAKUDQ010000053.1_27
[02]Coprinopsis-sp-MPI_JAHBOF010000003.1_2984	KAH6889082.1	5.07e-21	KAH6889082.1 cellulase [Coprinopsis sp. MPI-PUGE-AT-0042]	96	2	Cellulose->Cellodextrin	Coprinopsis-sp-MPI_JAHBOF010000003.1_2984
[02]Coprinopsis-sp-MPI_JAHBOF010000003.1_2985	KAH6916407.1	9.49e-58	KAH6916407.1 cellulase [Coprinopsis sp. MPI-PUGE-AT-0042]	207	2	Cellulose->Cellodextrin	Coprinopsis-sp-MPI_JAHBOF010000003.1_2985
[02]Coprinopsis-sp-MPI_JAHBOF010000003.1_446	XP_045971490.1	1.81e-54	XP_045971490.1 uncharacterized protein LAJ45_05872 [Morchella importuna]_x0001_KAH8150186.1 hypothetical protein LAJ45_05872 [Morchella importuna]_x0001_RPB11936.1 cellulase [Morchella conica CCBAS932]	202	2	Cellulose->Cellodextrin	Coprinopsis-sp-MPI_JAHBOF010000003.1_446
[02]Coprinopsis-sp-MPI_JAHBOF010000003.1_447	KAF8253946.1	9.86e-44	KAF8253946.1 cellulase [Wilcoxina mikolae CBS 423.85]	166	2	Cellulose->Cellodextrin	Coprinopsis-sp-MPI_JAHBOF010000003.1_447
[02]Coprinopsis-sp-MPI_JAHBOF010000013.1_87	XP_045971490.1	3.16e-54	XP_045971490.1 uncharacterized protein LAJ45_05872 [Morchella importuna]_x0001_KAH8150186.1 hypothetical protein LAJ45_05872 [Morchella importuna]_x0001_RPB11936.1 cellulase [Morchella conica CCBAS932]	202	2	Cellulose->Cellodextrin	Coprinopsis-sp-MPI_JAHBOF010000013.1_87
[02]Coprinopsis-sp-MPI_JAHBOF010000013.1_88	KAF8253946.1	6.18e-44	KAF8253946.1 cellulase [Wilcoxina mikolae CBS 423.85]	166	2	Cellulose->Cellodextrin	Coprinopsis-sp-MPI_JAHBOF010000013.1_88
[02]Coprinopsis-sp-MPI_JAHBOF010000013.1_89	XP_045971490.1	1.53e-31	XP_045971490.1 uncharacterized protein LAJ45_05872 [Morchella importuna]_x0001_KAH8150186.1 hypothetical protein LAJ45_05872 [Morchella importuna]_x0001_RPB11936.1 cellulase [Morchella conica CCBAS932]	131	2	Cellulose->Cellodextrin	Coprinopsis-sp-MPI_JAHBOF010000013.1_89
[02]Coprinopsis-sp-MPI_JAHBOF010000051.1_16	KAG2017362.1	2.85e-195	KAG2017362.1 glycosyl hydrolase family 5 protein/cellulase [Coprinopsis cinerea AmutBmut pab1-1]	623	2	Cellulose->Cellodextrin	Coprinopsis-sp-MPI_JAHBOF010000051.1_16
[02]Coprinopsis-sp-MPI_JAHBOF010000056.1_528	KAG2017362.1	1.25e-200	KAG2017362.1 glycosyl hydrolase family 5 protein/cellulase [Coprinopsis cinerea AmutBmut pab1-1]	634	2	Cellulose->Cellodextrin	Coprinopsis-sp-MPI_JAHBOF010000056.1_528
[02]Coprinopsis-sp-MPI_JAHBOF010000077.1_103	RDB17866.1	7.21e-13	RDB17866.1 putative endo-beta-1,4-glucanase D [Hypsizygus marmoreus]	78	2	Cellulose->Cellodextrin	Coprinopsis-sp-MPI_JAHBOF010000077.1_103
[02]Coprinopsis-sp-MPI_JAHBOF010000098.1_372	KAH6889082.1	5.02e-132	KAH6889082.1 cellulase [Coprinopsis sp. MPI-PUGE-AT-0042]	425	2	Cellulose->Cellodextrin	Coprinopsis-sp-MPI_JAHBOF010000098.1_372
[02]Coprinopsis-sp-MPI_JAHBOF010000121.1_348	KAG2017362.1	6.55e-200	KAG2017362.1 glycosyl hydrolase family 5 protein/cellulase [Coprinopsis cinerea AmutBmut pab1-1]	634	2	Cellulose->Cellodextrin	Coprinopsis-sp-MPI_JAHBOF010000121.1_348
[02]Coprinopsis-sp-MPI_JAHBOF010000170.1_39	KAH6889082.1	2.71e-45	KAH6889082.1 cellulase [Coprinopsis sp. MPI-PUGE-AT-0042]	168	2	Cellulose->Cellodextrin	Coprinopsis-sp-MPI_JAHBOF010000170.1_39
[02]Coprinopsis-sp-MPI_JAHBOF010000260.1_24	KAF8750012.1	2.89e-13	KAF8750012.1 Cellulase (glycosyl hydrolase family 5) [Rhizoctonia solani]	82	2	Cellulose->Cellodextrin	Coprinopsis-sp-MPI_JAHBOF010000260.1_24
[02]Coprinopsis-strossmayeri_FTPT01000076.1_37	WP_218107117.1	8.03e-134	WP_218107117.1 cellulose binding domain-containing protein [Micromonospora haikouensis]_x0001_SCF15632.1 Cellulase/cellobiase CelA1 [Micromonospora haikouensis]	435	2	Cellulose->Cellodextrin	Coprinopsis-strossmayeri_FTPT01000076.1_37
[02]Coprinopsis-strossmayeri_FTPT01000076.1_39	WP_091118207.1	2.45e-140	WP_091118207.1 cellulose binding domain-containing protein [Micromonospora eburnea]_x0001_SCL52745.1 Cellulase/cellobiase CelA1 [Micromonospora eburnea]	456	2	Cellulose->Cellodextrin	Coprinopsis-strossmayeri_FTPT01000076.1_39
[02]Coprinopsis-strossmayeri_FTPT01000114.1_89	RDB18189.1	4.11e-30	RDB18189.1 putative endo-beta-1,4-glucanase D [Hypsizygus marmoreus]	129	2	Cellulose->Cellodextrin	Coprinopsis-strossmayeri_FTPT01000114.1_89
[02]Coprinopsis-strossmayeri_FTPT01000165.1_52	KAF6756707.1	3.98e-209	KAF6756707.1 glycosyl hydrolase family 5 protein/cellulase [Tulosesus angulatus]	658	2	Cellulose->Cellodextrin	Coprinopsis-strossmayeri_FTPT01000165.1_52
[02]Coprinopsis-strossmayeri_FTPT01000263.1_32	KXN92164.1	2.43e-10	KXN92164.1 putative endo-beta-1,4-glucanase D, partial [Leucoagaricus sp. SymC.cos]	67	2	Cellulose->Cellodextrin	Coprinopsis-strossmayeri_FTPT01000263.1_32
[02]Coprinus_comatus_QFED01000011.1_34	KAF8895565.1	1.2e-97	KAF8895565.1 cellulase [Infundibulicybe gibba]	327	2	Cellulose->Cellodextrin	Coprinus_comatus_QFED01000011.1_34
[02]Coprinus_comatus_QFED01000488.1_7	KXN86544.1	8.92e-23	KXN86544.1 putative endo-beta-1,4-glucanase D [Leucoagaricus sp. SymC.cos]	102	2	Cellulose->Cellodextrin	Coprinus_comatus_QFED01000488.1_7
[02]Coprinus_comatus_QFED01000811.1_32	RDB27904.1	1.99e-32	RDB27904.1 putative endo-beta-1,4-glucanase D [Hypsizygus marmoreus]	130	2	Cellulose->Cellodextrin	Coprinus_comatus_QFED01000811.1_32
[02]Coprinus_comatus_QFED01001791.1_3	KAH9476534.1	2.46e-47	KAH9476534.1 putative endo-beta-1,4-glucanase D [Psilocybe cubensis]_x0001_KAH9476660.1 putative endo-beta-1,4-glucanase D [Psilocybe cubensis]	176	2	Cellulose->Cellodextrin	Coprinus_comatus_QFED01001791.1_3
[02]Coprinus_comatus_QFED01003638.1_9	ADX07305.1	1.79e-17	ADX07305.1 putative cellulase/exo-1,3-beta-glucanase [Flammulina velutipes]	87	2	Cellulose->Cellodextrin	Coprinus_comatus_QFED01003638.1_9
[02]Coprinus_comatus_QFED01004155.1_1	KXN81252.1	8.18e-18	KXN81252.1 putative endo-beta-1,4-glucanase D, partial [Leucoagaricus sp. SymC.cos]	87	2	Cellulose->Cellodextrin	Coprinus_comatus_QFED01004155.1_1
[02]Coprinus_comatus_QFED01004254.1_20	KAF8694426.1	2.94e-17	KAF8694426.1 Cellulase (glycosyl hydrolase family 5), partial [Rhizoctonia solani]	94	2	Cellulose->Cellodextrin	Coprinus_comatus_QFED01004254.1_20
[02]Coprinus_comatus_QFED01004321.1_1	KXN82941.1	5.59e-06	KXN82941.1 putative xyloglucan-specific endo-beta-1,4-glucanase A [Leucoagaricus sp. SymC.cos]	53	2	Cellulose->Cellodextrin	Coprinus_comatus_QFED01004321.1_1
[03]Alternaria_alternata_03_CM034650.1_1147	XP_018390118.1	0	XP_018390118.1 hypothetical protein CC77DRAFT_1028475 [Alternaria alternata]_x0001_KAH8643300.1 hypothetical protein IG631_00763 [Alternaria alternata]_x0001_OAG24697.1 hypothetical protein CC77DRAFT_1028475 [Alternaria alternata]_x0001_RII09958.1 hypothetical protein CUC08_Gglean005948 [Alternaria sp. MG1]_x0001_RYN44939.1 putative beta-glucosidase G [Alternaria tenuissima]	1557	3	Cellodextrin->Cellobiose	Alternaria_alternata_03_CM034650.1_1147
[03]Alternaria_alternata_03_CM034650.1_1147	OWY47194.1	0	OWY47194.1 beta-glucosidase 2 precursor [Alternaria alternata]_x0001_RYN68554.1 putative beta-glucosidase G [Alternaria tenuissima]	1555	3	Cellodextrin->Cellobiose	Alternaria_alternata_03_CM034650.1_1147
[03]Alternaria_alternata_03_CM034650.1_3524	XP_018389419.1	2.43e-13	XP_018389419.1 hypothetical protein CC77DRAFT_1058491 [Alternaria alternata]_x0001_RII06721.1 hypothetical protein CUC08_Gglean009950 [Alternaria sp. MG1]_x0001_RYN38252.1 hypothetical protein AA0115_g331 [Alternaria tenuissima]_x0001_OAG23998.1 hypothetical protein CC77DRAFT_1058491 [Alternaria alternata]_x0001_OWY57725.1 beta-glucosidase [Alternaria alternata]_x0001_RYN59767.1 hypothetical prot…	74	3	Cellodextrin->Cellobiose	Alternaria_alternata_03_CM034650.1_3524
[03]Alternaria_alternata_03_CM034650.1_3632	KAB2106086.1	1.452e-76	KAB2106086.1 Glucan 1,3-beta-glucosidase [Alternaria gaisen]	260	3	Cellodextrin->Cellobiose	Alternaria_alternata_03_CM034650.1_3632
[03]Alternaria_alternata_03_CM034650.1_3632	KAH6864128.1	1.452e-76	KAH6864128.1 exo-beta 1,3 glucanase [Alternaria alternata]_x0001_RII05753.1 exo-beta 1,3 glucanase [Alternaria sp. MG1]_x0001_RYO02468.1 Glucan 1,3-beta-glucosidase [Alternaria tenuissima]	260	3	Cellodextrin->Cellobiose	Alternaria_alternata_03_CM034650.1_3632
[03]Alternaria_alternata_03_CM034650.1_3634	KAH6864128.1	1.318e-246	KAH6864128.1 exo-beta 1,3 glucanase [Alternaria alternata]_x0001_RII05753.1 exo-beta 1,3 glucanase [Alternaria sp. MG1]_x0001_RYO02468.1 Glucan 1,3-beta-glucosidase [Alternaria tenuissima]	766	3	Cellodextrin->Cellobiose	Alternaria_alternata_03_CM034650.1_3634
[03]Alternaria_alternata_03_CM034650.1_4480	XP_018384024.1	0	XP_018384024.1 pectin lyase-like protein [Alternaria alternata]_x0001_OAG18603.1 pectin lyase-like protein [Alternaria alternata]_x0001_RII12678.1 glycoside hydrolase family 55 protein [Alternaria sp. MG1]_x0001_RYN78440.1 Glucan 1,3-beta-glucosidase [Alternaria alternata]	1624	3	Cellodextrin->Cellobiose	Alternaria_alternata_03_CM034650.1_4480
[03]Alternaria_alternata_03_CM034650.1_4480	KAB2111057.1	0	KAB2111057.1 Glucan 1,3-beta-glucosidase [Alternaria gaisen]	1621	3	Cellodextrin->Cellobiose	Alternaria_alternata_03_CM034650.1_4480
[03]Alternaria_alternata_03_CM034650.1_4481	RYO69234.1	1.34e-42	RYO69234.1 Glucan 1,3-beta-glucosidase [Alternaria arborescens]	166	3	Cellodextrin->Cellobiose	Alternaria_alternata_03_CM034650.1_4481
[03]Alternaria_alternata_03_CM034651.1_1268	RII21695.1	0	RII21695.1 putative beta-glucosidase d protein [Alternaria sp. MG1]	1396	3	Cellodextrin->Cellobiose	Alternaria_alternata_03_CM034651.1_1268
[03]Alternaria_alternata_03_CM034651.1_1268	RYN32783.1	0	RYN32783.1 putative beta-glucosidase D [Alternaria tenuissima]	1396	3	Cellodextrin->Cellobiose	Alternaria_alternata_03_CM034651.1_1268
[03]Alternaria_alternata_03_CM034651.1_4502	XP_018382523.1	5.595e-278	XP_018382523.1 glycoside hydrolase [Alternaria alternata]_x0001_RII16490.1 hypothetical protein CUC08_Gglean002928 [Alternaria sp. MG1]_x0001_RYN25888.1 Glucan 1,3-beta-glucosidase [Alternaria tenuissima]_x0001_KAH6862637.1 glycoside hydrolase superfamily [Alternaria alternata]_x0001_OAG17102.1 glycoside hydrolase [Alternaria alternata]_x0001_OWY42625.1 glycoside hydrolase [Alternaria alternata]	860	3	Cellodextrin->Cellobiose	Alternaria_alternata_03_CM034651.1_4502
[03]Alternaria_alternata_03_CM034651.1_4502	KAB2101798.1	3.702e-277	KAB2101798.1 Glucan 1,3-beta-glucosidase [Alternaria gaisen]	858	3	Cellodextrin->Cellobiose	Alternaria_alternata_03_CM034651.1_4502
[03]Alternaria_alternata_03_CM034651.1_4860	RYN91500.1	0	RYN91500.1 putative beta-glucosidase C [Alternaria tenuissima]_x0001_RYO08519.1 putative beta-glucosidase C [Alternaria tenuissima]	1263	3	Cellodextrin->Cellobiose	Alternaria_alternata_03_CM034651.1_4860
[03]Alternaria_alternata_03_CM034651.1_571	OWY46637.1	0	OWY46637.1 glycoside hydrolase [Alternaria alternata]_x0001_RYN49084.1 putative glucan 1,3-beta-glucosidase D [Alternaria tenuissima]_x0001_RYN67997.1 putative glucan 1,3-beta-glucosidase D [Alternaria tenuissima]_x0001_RYN89522.1 putative glucan 1,3-beta-glucosidase D [Alternaria tenuissima]_x0001_RYO67624.1 putative glucan 1,3-beta-glucosidase D [Alternaria tenuissima]	1691	3	Cellodextrin->Cellobiose	Alternaria_alternata_03_CM034651.1_571
[03]Alternaria_alternata_03_CM034651.1_571	KAB2111075.1	0	KAB2111075.1 putative glucan 1,3-beta-glucosidase D [Alternaria gaisen]	1689	3	Cellodextrin->Cellobiose	Alternaria_alternata_03_CM034651.1_571
[03]Alternaria_alternata_03_CM034651.1_638	XP_018384458.1	7.314e-118	XP_018384458.1 glycoside hydrolase [Alternaria alternata]_x0001_RII22369.1 hypothetical protein CUC08_Gglean000155 [Alternaria sp. MG1]_x0001_RYN25032.1 putative glucan 1,3-beta-glucosidase A [Alternaria tenuissima]_x0001_KAH6864443.1 glycoside hydrolase superfamily [Alternaria alternata]_x0001_OAG19037.1 glycoside hydrolase [Alternaria alternata]_x0001_RYN49195.1 putative glucan 1,3-beta-glucosi…	383	3	Cellodextrin->Cellobiose	Alternaria_alternata_03_CM034651.1_638
[03]Alternaria_alternata_03_CM034651.1_639	XP_018384458.1	1.836e-77	XP_018384458.1 glycoside hydrolase [Alternaria alternata]_x0001_RII22369.1 hypothetical protein CUC08_Gglean000155 [Alternaria sp. MG1]_x0001_RYN25032.1 putative glucan 1,3-beta-glucosidase A [Alternaria tenuissima]_x0001_KAH6864443.1 glycoside hydrolase superfamily [Alternaria alternata]_x0001_OAG19037.1 glycoside hydrolase [Alternaria alternata]_x0001_RYN49195.1 putative glucan 1,3-beta-glucosi…	262	3	Cellodextrin->Cellobiose	Alternaria_alternata_03_CM034651.1_639
[03]Alternaria_alternata_03_CM034651.1_661	KAB2111625.1	0	KAB2111625.1 putative alpha/beta-glucosidase [Alternaria gaisen]	1719	3	Cellodextrin->Cellobiose	Alternaria_alternata_03_CM034651.1_661
[03]Alternaria_alternata_03_CM034651.1_662	RYO68170.1	2.372e-43	RYO68170.1 putative alpha/beta-glucosidase [Alternaria tenuissima]	164	3	Cellodextrin->Cellobiose	Alternaria_alternata_03_CM034651.1_662
[03]Alternaria_alternata_03_CM034651.1_852	XP_018384543.1	0	XP_018384543.1 glycoside hydrolase [Alternaria alternata]_x0001_RII21565.1 endo-beta-1,3-glucanase [Alternaria sp. MG1]_x0001_RYN25007.1 putative glucan endo-1,3-beta-glucosidase [Alternaria tenuissima]_x0001_KAH6864362.1 glycoside hydrolase superfamily [Alternaria alternata]_x0001_OAG19122.1 glycoside hydrolase [Alternaria alternata]_x0001_RYN49052.1 putative glucan endo-1,3-beta-glucosidase [Al…	1264	3	Cellodextrin->Cellobiose	Alternaria_alternata_03_CM034651.1_852
[03]Alternaria_alternata_03_CM034651.1_991	XP_018388307.1	4.647e-50	XP_018388307.1 exoglucanase-like protein 1 precursor [Alternaria alternata]_x0001_KAH6864297.1 exoglucanase-like protein 1 precursor [Alternaria alternata]_x0001_OAG22886.1 exoglucanase-like protein 1 precursor [Alternaria alternata]_x0001_RII21537.1 glycoside hydrolase family 7 protein [Alternaria sp. MG1]_x0001_RYN67916.1 Exoglucanase 1 [Alternaria tenuissima]	181	3	Cellodextrin->Cellobiose	Alternaria_alternata_03_CM034651.1_991
[03]Alternaria_alternata_03_CM034651.1_992	OWY46466.1	6.947e-70	OWY46466.1 exoglucanase-like protein 1 precursor [Alternaria alternata]_x0001_RYO68924.1 Exoglucanase 1 [Alternaria tenuissima]	243	3	Cellodextrin->Cellobiose	Alternaria_alternata_03_CM034651.1_992
[03]Alternaria_alternata_03_CM034651.1_994	OWY46466.1	1.207e-92	OWY46466.1 exoglucanase-like protein 1 precursor [Alternaria alternata]_x0001_RYO68924.1 Exoglucanase 1 [Alternaria tenuissima]	308	3	Cellodextrin->Cellobiose	Alternaria_alternata_03_CM034651.1_994
[03]Alternaria_alternata_03_CM034652.1_116	OWY45658.1	1.386e-256	OWY45658.1 cellulase [Alternaria alternata]	794	3	Cellodextrin->Cellobiose	Alternaria_alternata_03_CM034652.1_116
[03]Alternaria_alternata_03_CM034652.1_1639	XP_018388425.1	0	XP_018388425.1 glycoside hydrolase [Alternaria alternata]_x0001_OAG23004.1 glycoside hydrolase [Alternaria alternata]_x0001_RII04834.1 putative glucan 1,3-beta-glucosidase 3-like [Alternaria sp. MG1]_x0001_RYN74239.1 hypothetical protein AA0117_g7130 [Alternaria alternata]_x0001_RYO63678.1 hypothetical protein AA0116_g3473 [Alternaria tenuissima]	1172	3	Cellodextrin->Cellobiose	Alternaria_alternata_03_CM034652.1_1639
[03]Alternaria_alternata_03_CM034652.1_1639	XP_009350644.1	0	XP_009350644.1 PREDICTED: glucan 1,3-beta-glucosidase 3-like [Pyrus x bretschneideri]_x0001_RYN58538.1 hypothetical protein AA0118_g7257 [Alternaria tenuissima]_x0001_RYN98006.1 hypothetical protein AA0120_g2191 [Alternaria tenuissima]	1163	3	Cellodextrin->Cellobiose	Alternaria_alternata_03_CM034652.1_1639
[03]Alternaria_alternata_03_CM034652.1_2879	RYO20876.1	2.867e-76	RYO20876.1 putative beta-glucosidase A [Alternaria tenuissima]	259	3	Cellodextrin->Cellobiose	Alternaria_alternata_03_CM034652.1_2879
[03]Alternaria_alternata_03_CM034652.1_2879	KAB2108715.1	2.867e-76	KAB2108715.1 putative beta-glucosidase A [Alternaria gaisen]	259	3	Cellodextrin->Cellobiose	Alternaria_alternata_03_CM034652.1_2879
[03]Alternaria_alternata_03_CM034652.1_2880	XP_018388909.1	0	XP_018388909.1 hypothetical protein CC77DRAFT_1018301 [Alternaria alternata]_x0001_OAG23488.1 hypothetical protein CC77DRAFT_1018301 [Alternaria alternata]_x0001_RYN60607.1 putative beta-glucosidase A [Alternaria tenuissima]	1414	3	Cellodextrin->Cellobiose	Alternaria_alternata_03_CM034652.1_2880
[03]Alternaria_alternata_03_CM034652.1_3389	KAH8622093.1	1.952e-191	KAH8622093.1 putative alpha/beta-glucosidase [Alternaria alternata]	601	3	Cellodextrin->Cellobiose	Alternaria_alternata_03_CM034652.1_3389
[03]Alternaria_alternata_03_CM034652.1_3389	RYN59058.1	3.276e-180	RYN59058.1 putative alpha/beta-glucosidase [Alternaria tenuissima]	569	3	Cellodextrin->Cellobiose	Alternaria_alternata_03_CM034652.1_3389
[03]Alternaria_alternata_03_CM034652.1_3390	RYN59058.1	3.69e-168	RYN59058.1 putative alpha/beta-glucosidase [Alternaria tenuissima]	531	3	Cellodextrin->Cellobiose	Alternaria_alternata_03_CM034652.1_3390
[03]Alternaria_alternata_03_CM034652.1_846	OWY48785.1	4.391e-114	OWY48785.1 endoglucanase precursor [Alternaria alternata]_x0001_RYN29370.1 putative endo-beta-1,4-glucanase B [Alternaria tenuissima]_x0001_RYN51341.1 putative endo-beta-1,4-glucanase B [Alternaria tenuissima]_x0001_RYN57550.1 putative endo-beta-1,4-glucanase B [Alternaria tenuissima]_x0001_RYN76674.1 putative endo-beta-1,4-glucanase B [Alternaria alternata]	371	3	Cellodextrin->Cellobiose	Alternaria_alternata_03_CM034652.1_846
[03]Alternaria_alternata_03_CM034652.1_846	XP_028507797.1	4.391e-114	XP_028507797.1 putative endo-beta-1,4-glucanase B [Alternaria arborescens]_x0001_RYN23488.1 putative endo-beta-1,4-glucanase B [Alternaria arborescens]_x0001_RYO32374.1 putative endo-beta-1,4-glucanase B [Alternaria arborescens]_x0001_RYO65331.1 putative endo-beta-1,4-glucanase B [Alternaria arborescens]	371	3	Cellodextrin->Cellobiose	Alternaria_alternata_03_CM034652.1_846
[03]Alternaria_alternata_03_CM034652.1_847	KAB2108865.1	2.197e-47	KAB2108865.1 putative endo-beta-1,4-glucanase B [Alternaria gaisen]	174	3	Cellodextrin->Cellobiose	Alternaria_alternata_03_CM034652.1_847
[03]Alternaria_alternata_03_CM034652.1_848	KAB2108865.1	2.071e-43	KAB2108865.1 putative endo-beta-1,4-glucanase B [Alternaria gaisen]	163	3	Cellodextrin->Cellobiose	Alternaria_alternata_03_CM034652.1_848
[03]Alternaria_alternata_03_CM034653.1_1592	RYN18858.1	1.638E-311	RYN18858.1 Beta-glucosidase [Alternaria arborescens]	959	3	Cellodextrin->Cellobiose	Alternaria_alternata_03_CM034653.1_1592
[03]Alternaria_alternata_03_CM034653.1_1593	RYN65242.1	4.207e-33	RYN65242.1 Beta-glucosidase [Alternaria tenuissima]	131	3	Cellodextrin->Cellobiose	Alternaria_alternata_03_CM034653.1_1593
[03]Alternaria_alternata_03_CM034653.1_1594	KAH8638857.1	4.156e-56	KAH8638857.1 Beta-glucosidase [Alternaria alternata]	200	3	Cellodextrin->Cellobiose	Alternaria_alternata_03_CM034653.1_1594
[03]Alternaria_alternata_03_CM034653.1_1954	OWY41803.1	3.401e-235	OWY41803.1 Oligoxyloglucan reducing end-specific cellobiohydrolase [Alternaria alternata]	733	3	Cellodextrin->Cellobiose	Alternaria_alternata_03_CM034653.1_1954
[03]Alternaria_alternata_03_CM034653.1_2104	RYN82087.1	0	RYN82087.1 putative beta-glucosidase F [Alternaria alternata]	1296	3	Cellodextrin->Cellobiose	Alternaria_alternata_03_CM034653.1_2104
[03]Alternaria_alternata_03_CM034653.1_2104	XP_028503820.1	0	XP_028503820.1 putative beta-glucosidase F [Alternaria arborescens]_x0001_RYO24290.1 putative beta-glucosidase F [Alternaria arborescens]	1292	3	Cellodextrin->Cellobiose	Alternaria_alternata_03_CM034653.1_2104
[03]Alternaria_alternata_03_CM034653.1_2105	KAB2107767.1	2.007e-113	KAB2107767.1 putative beta-glucosidase F [Alternaria gaisen]	371	3	Cellodextrin->Cellobiose	Alternaria_alternata_03_CM034653.1_2105
[03]Alternaria_alternata_03_CM034653.1_2923	XP_009348171.1	2.218e-74	XP_009348171.1 PREDICTED: probable glucan 1,3-beta-glucosidase A [Pyrus x bretschneideri]	253	3	Cellodextrin->Cellobiose	Alternaria_alternata_03_CM034653.1_2923
[03]Alternaria_alternata_03_CM034653.1_2925	XP_009348171.1	3.545e-111	XP_009348171.1 PREDICTED: probable glucan 1,3-beta-glucosidase A [Pyrus x bretschneideri]	363	3	Cellodextrin->Cellobiose	Alternaria_alternata_03_CM034653.1_2925
[03]Alternaria_alternata_03_CM034654.1_2056	RYN28864.1	0	RYN28864.1 putative beta-glucosidase I [Alternaria tenuissima]_x0001_RYO00409.1 putative beta-glucosidase I [Alternaria tenuissima]_x0001_RYO14211.1 putative beta-glucosidase I [Alternaria tenuissima]_x0001_RYO62258.1 putative beta-glucosidase I [Alternaria tenuissima]	1531	3	Cellodextrin->Cellobiose	Alternaria_alternata_03_CM034654.1_2056
[03]Alternaria_alternata_03_CM034654.1_2058	RYN56476.1	4.327e-42	RYN56476.1 putative beta-glucosidase I [Alternaria tenuissima]	158	3	Cellodextrin->Cellobiose	Alternaria_alternata_03_CM034654.1_2058
[03]Alternaria_alternata_03_CM034654.1_214	RYN54076.1	8.053e-160	RYN54076.1 Glucan 1,3-beta-glucosidase [Alternaria tenuissima]	507	3	Cellodextrin->Cellobiose	Alternaria_alternata_03_CM034654.1_214
[03]Alternaria_alternata_03_CM034654.1_2654	KAB2106969.1	3.202e-89	KAB2106969.1 Glucan 1,3-beta-glucosidase [Alternaria gaisen]	301	3	Cellodextrin->Cellobiose	Alternaria_alternata_03_CM034654.1_2654
[03]Alternaria_alternata_03_CM034654.1_2654	RYN56537.1	3.987e-88	RYN56537.1 Glucan 1,3-beta-glucosidase [Alternaria tenuissima]	298	3	Cellodextrin->Cellobiose	Alternaria_alternata_03_CM034654.1_2654
[03]Alternaria_alternata_03_CM034654.1_2655	XP_028507189.1	2.71e-163	XP_028507189.1 Glucan 1,3-beta-glucosidase [Alternaria arborescens]_x0001_RYO30956.1 Glucan 1,3-beta-glucosidase [Alternaria arborescens]	518	3	Cellodextrin->Cellobiose	Alternaria_alternata_03_CM034654.1_2655
[03]Alternaria_alternata_03_CM034654.1_2656	RYN74375.1	1.477e-236	RYN74375.1 Glucan 1,3-beta-glucosidase [Alternaria tenuissima]	734	3	Cellodextrin->Cellobiose	Alternaria_alternata_03_CM034654.1_2656
[03]Alternaria_alternata_03_CM034654.1_339	KAH8623387.1	2.327e-154	KAH8623387.1 Beta-glucosidase [Alternaria alternata]	492	3	Cellodextrin->Cellobiose	Alternaria_alternata_03_CM034654.1_339
[03]Alternaria_alternata_03_CM034654.1_339	XP_018380713.1	1.125e-153	XP_018380713.1 beta-glucosidase [Alternaria alternata]_x0001_XP_028501869.1 Beta-glucosidase [Alternaria arborescens]_x0001_XP_038781293.1 glycoside hydrolase family 1 protein [Alternaria burnsii]_x0001_RYN41021.1 Beta-glucosidase [Alternaria tenuissima]_x0001_KAF7670908.1 glycoside hydrolase family 1 protein [Alternaria burnsii]_x0001_KAH6848626.1 beta-glucosidase [Alternaria alternata]_x0001_OA…	490	3	Cellodextrin->Cellobiose	Alternaria_alternata_03_CM034654.1_339
[03]Alternaria_alternata_03_CM034654.1_340	XP_018380713.1	1.075e-103	XP_018380713.1 beta-glucosidase [Alternaria alternata]_x0001_XP_028501869.1 Beta-glucosidase [Alternaria arborescens]_x0001_XP_038781293.1 glycoside hydrolase family 1 protein [Alternaria burnsii]_x0001_RYN41021.1 Beta-glucosidase [Alternaria tenuissima]_x0001_KAF7670908.1 glycoside hydrolase family 1 protein [Alternaria burnsii]_x0001_KAH6848626.1 beta-glucosidase [Alternaria alternata]_x0001_OA…	343	3	Cellodextrin->Cellobiose	Alternaria_alternata_03_CM034654.1_340
[03]Alternaria_alternata_03_CM034655.1_42	RYO05818.1	7.915e-228	RYO05818.1 putative 1,4-beta-D-glucan cellobiohydrolase C [Alternaria tenuissima]	710	3	Cellodextrin->Cellobiose	Alternaria_alternata_03_CM034655.1_42
[03]Alternaria_alternata_03_CM034655.1_80	OWY51395.1	1.144e-279	OWY51395.1 beta-glucosidase precursor [Alternaria alternata]	863	3	Cellodextrin->Cellobiose	Alternaria_alternata_03_CM034655.1_80
[03]Alternaria_alternata_03_CM034655.1_81	RYN72991.1	0	RYN72991.1 putative beta-glucosidase I [Alternaria alternata]	1216	3	Cellodextrin->Cellobiose	Alternaria_alternata_03_CM034655.1_81
[03]Alternaria_alternata_03_CM034655.1_83	KAB2105086.1	8.691e-15	KAB2105086.1 putative beta-glucosidase I [Alternaria gaisen]	79	3	Cellodextrin->Cellobiose	Alternaria_alternata_03_CM034655.1_83
[03]Alternaria_alternata_03_CM034655.1_893	RYN48239.1	3.591e-92	RYN48239.1 Glucan 1,3-beta-glucosidase [Alternaria tenuissima]_x0001_RYO52252.1 Glucan 1,3-beta-glucosidase [Alternaria tenuissima]	307	3	Cellodextrin->Cellobiose	Alternaria_alternata_03_CM034655.1_893
[03]Alternaria_alternata_03_CM034655.1_895	RYN48239.1	2.464e-269	RYN48239.1 Glucan 1,3-beta-glucosidase [Alternaria tenuissima]_x0001_RYO52252.1 Glucan 1,3-beta-glucosidase [Alternaria tenuissima]	832	3	Cellodextrin->Cellobiose	Alternaria_alternata_03_CM034655.1_895
[03]Alternaria_alternata_03_CM034655.1_896	KAB2105001.1	9.277e-113	KAB2105001.1 Glucan 1,3-beta-glucosidase [Alternaria gaisen]	368	3	Cellodextrin->Cellobiose	Alternaria_alternata_03_CM034655.1_896
[03]Alternaria_alternata_03_CM034656.1_1078	XP_028501682.1	2.654e-45	XP_028501682.1 1,4-beta-D-glucan cellobiohydrolase [Alternaria arborescens]_x0001_RYN20297.1 1,4-beta-D-glucan cellobiohydrolase [Alternaria arborescens]_x0001_RYO18589.1 1,4-beta-D-glucan cellobiohydrolase [Alternaria arborescens]_x0001_RYO45036.1 1,4-beta-D-glucan cellobiohydrolase [Alternaria arborescens]	168	3	Cellodextrin->Cellobiose	Alternaria_alternata_03_CM034656.1_1078
[03]Alternaria_alternata_03_CM034656.1_1079	XP_018386788.1	9.682e-30	XP_018386788.1 cellobiohydrolase-like protein II precursor [Alternaria alternata]_x0001_RII10185.1 hypothetical protein CUC08_Gglean006175 [Alternaria sp. MG1]_x0001_RYN18927.1 1,4-beta-D-glucan cellobiohydrolase [Alternaria tenuissima]_x0001_KAH6843956.1 cellobiohydrolase-like protein II precursor [Alternaria alternata]_x0001_OAG21367.1 cellobiohydrolase-like protein II precursor [Alternaria alt…	122	3	Cellodextrin->Cellobiose	Alternaria_alternata_03_CM034656.1_1079
[03]Alternaria_alternata_03_CM034656.1_1080	KAB2100655.1	2.057e-43	KAB2100655.1 1,4-beta-D-glucan cellobiohydrolase [Alternaria gaisen]	164	3	Cellodextrin->Cellobiose	Alternaria_alternata_03_CM034656.1_1080
[03]Alternaria_alternata_03_CM034656.1_1117	XP_018386772.1	1.978e-161	XP_018386772.1 glucan 1,3-beta-glucosidase precursor [Alternaria alternata]_x0001_OAG21351.1 glucan 1,3-beta-glucosidase precursor [Alternaria alternata]	511	3	Cellodextrin->Cellobiose	Alternaria_alternata_03_CM034656.1_1117
[03]Alternaria_alternata_03_CM034656.1_1118	KAH6843971.1	4.698e-120	KAH6843971.1 glucan 1,3-beta-glucosidase precursor [Alternaria alternata]_x0001_RII10686.1 glucan 1,3-beta-glucosidase precursor [Alternaria sp. MG1]_x0001_RYN18935.1 hypothetical protein AA0115_g11032 [Alternaria tenuissima]_x0001_KAH8633432.1 glucan 1,3-beta-glucosidase precursor [Alternaria alternata]_x0001_OWY43498.1 glucan 1,3-beta-glucosidase precursor [Alternaria alternata]	389	3	Cellodextrin->Cellobiose	Alternaria_alternata_03_CM034656.1_1118
[03]Alternaria_alternata_03_CM034656.1_1191	RYN18957.1	0	RYN18957.1 Beta-glucosidase B [Alternaria tenuissima]	1513	3	Cellodextrin->Cellobiose	Alternaria_alternata_03_CM034656.1_1191
[03]Alternaria_alternata_03_CM034656.1_1192	RYN50082.1	6.924e-17	RYN50082.1 Beta-glucosidase B [Alternaria tenuissima]	84	3	Cellodextrin->Cellobiose	Alternaria_alternata_03_CM034656.1_1192
[03]Alternaria_alternata_03_CM034656.1_2294	RII24917.1	6.452e-42	RII24917.1 exoglucanase [Alternaria sp. MG1]	160	3	Cellodextrin->Cellobiose	Alternaria_alternata_03_CM034656.1_2294
[03]Alternaria_alternata_03_CM034656.1_2295	AEM30002.1	8.138e-41	AEM30002.1 cellobiohydrolase I, partial [uncultured fungus]	154	3	Cellodextrin->Cellobiose	Alternaria_alternata_03_CM034656.1_2295
[03]Alternaria_alternata_03_CM034656.1_2296	XP_018379328.1	3.196e-166	XP_018379328.1 exoglucanase [Alternaria alternata]_x0001_AAF05699.1 exoglucanase [Alternaria alternata]_x0001_KAH6844465.1 exoglucanase [Alternaria alternata]_x0001_OAG13907.1 exoglucanase [Alternaria alternata]	526	3	Cellodextrin->Cellobiose	Alternaria_alternata_03_CM034656.1_2296
[03]Alternaria_alternata_03_CM034656.1_259	XP_028499613.1	0	XP_028499613.1 putative beta-glucosidase I [Alternaria arborescens]_x0001_RYO11532.1 putative beta-glucosidase I [Alternaria arborescens]	1210	3	Cellodextrin->Cellobiose	Alternaria_alternata_03_CM034656.1_259
[03]Alternaria_alternata_03_CM034657.1_1116	KAH6841628.1	0	KAH6841628.1 beta-glucosidase 1 precursor [Alternaria alternata]	1580	3	Cellodextrin->Cellobiose	Alternaria_alternata_03_CM034657.1_1116
[03]Alternaria_alternata_03_CM034657.1_1117	KAB2103281.1	1.466e-124	KAB2103281.1 putative beta-glucosidase E [Alternaria gaisen]	403	3	Cellodextrin->Cellobiose	Alternaria_alternata_03_CM034657.1_1117
[03]Alternaria_alternata_03_CM034658.1_1196	RYN37539.1	4.546e-17	RYN37539.1 putative beta-glucosidase M [Alternaria tenuissima]	85	3	Cellodextrin->Cellobiose	Alternaria_alternata_03_CM034658.1_1196
[03]Alternaria_alternata_03_CM034658.1_1198	XP_028509765.1	1.445e-13	XP_028509765.1 putative beta-glucosidase M [Alternaria arborescens]_x0001_RYN26056.1 putative beta-glucosidase M [Alternaria arborescens]_x0001_RYO37449.1 putative beta-glucosidase M [Alternaria arborescens]	76	3	Cellodextrin->Cellobiose	Alternaria_alternata_03_CM034658.1_1198
[03]Alternaria_alternata_03_CM034658.1_1199	RYN37539.1	3.161E-314	RYN37539.1 putative beta-glucosidase M [Alternaria tenuissima]	965	3	Cellodextrin->Cellobiose	Alternaria_alternata_03_CM034658.1_1199
[03]Alternaria_alternata_03_CM034658.1_202	RYN37048.1	7.212e-168	RYN37048.1 Glucan 1,3-beta-glucosidase [Alternaria tenuissima]	533	3	Cellodextrin->Cellobiose	Alternaria_alternata_03_CM034658.1_202
[03]Alternaria_alternata_03_CM034658.1_204	KAB2104188.1	1.72e-274	KAB2104188.1 Glucan 1,3-beta-glucosidase [Alternaria gaisen]	852	3	Cellodextrin->Cellobiose	Alternaria_alternata_03_CM034658.1_204
[03]Alternaria_alternata_03_CM034658.1_205	RYN99244.1	9.656e-98	RYN99244.1 Glucan 1,3-beta-glucosidase [Alternaria tenuissima]	323	3	Cellodextrin->Cellobiose	Alternaria_alternata_03_CM034658.1_205
[03]Alternaria_alternata_03_CM034658.1_206	KAB2104188.1	3.611e-204	KAB2104188.1 Glucan 1,3-beta-glucosidase [Alternaria gaisen]	639	3	Cellodextrin->Cellobiose	Alternaria_alternata_03_CM034658.1_206
[03]Alternaria_alternata_03_CM034659.1_1719	KAB2098864.1	0	KAB2098864.1 putative beta-glucosidase G [Alternaria gaisen]	1321	3	Cellodextrin->Cellobiose	Alternaria_alternata_03_CM034659.1_1719
[03]Alternaria_alternata_03_CM034659.1_1719	RYN73797.1	0	RYN73797.1 putative beta-glucosidase G [Alternaria tenuissima]	1319	3	Cellodextrin->Cellobiose	Alternaria_alternata_03_CM034659.1_1719
[03]Alternaria_alternata_03_CM034659.1_980	OWY48578.1	8.179e-47	OWY48578.1 glucan 1,3-beta-glucosidase precursor [Alternaria alternata]	172	3	Cellodextrin->Cellobiose	Alternaria_alternata_03_CM034659.1_980
[03]Alternaria-alternata-27_CP061875.1_350	RYZ47962.1	1.203e-05	RYZ47962.1 beta-glucosidase BglX [Sphingobacteriales bacterium]	53	3	Cellodextrin->Cellobiose	Alternaria-alternata-27_CP061875.1_350
[03]Alternaria-alternata-27_CP061875.1_3581	KAB2106086.1	1.452e-76	KAB2106086.1 Glucan 1,3-beta-glucosidase [Alternaria gaisen]	260	3	Cellodextrin->Cellobiose	Alternaria-alternata-27_CP061875.1_3581
[03]Alternaria-alternata-27_CP061875.1_3581	KAH6864128.1	1.452e-76	KAH6864128.1 exo-beta 1,3 glucanase [Alternaria alternata]_x0001_RII05753.1 exo-beta 1,3 glucanase [Alternaria sp. MG1]_x0001_RYO02468.1 Glucan 1,3-beta-glucosidase [Alternaria tenuissima]	260	3	Cellodextrin->Cellobiose	Alternaria-alternata-27_CP061875.1_3581
[03]Alternaria-alternata-27_CP061875.1_3583	KAH6864128.1	4.648e-246	KAH6864128.1 exo-beta 1,3 glucanase [Alternaria alternata]_x0001_RII05753.1 exo-beta 1,3 glucanase [Alternaria sp. MG1]_x0001_RYO02468.1 Glucan 1,3-beta-glucosidase [Alternaria tenuissima]	765	3	Cellodextrin->Cellobiose	Alternaria-alternata-27_CP061875.1_3583
[03]Alternaria-alternata-27_CP061875.1_4428	KAB2111057.1	0	KAB2111057.1 Glucan 1,3-beta-glucosidase [Alternaria gaisen]	1621	3	Cellodextrin->Cellobiose	Alternaria-alternata-27_CP061875.1_4428
[03]Alternaria-alternata-27_CP061875.1_4429	RYO69234.1	1.34e-42	RYO69234.1 Glucan 1,3-beta-glucosidase [Alternaria arborescens]	166	3	Cellodextrin->Cellobiose	Alternaria-alternata-27_CP061875.1_4429
[03]Alternaria-alternata-27_CP061876.1_1255	RYO59651.1	3.187e-11	RYO59651.1 putative beta-glucosidase D [Alternaria arborescens]	68	3	Cellodextrin->Cellobiose	Alternaria-alternata-27_CP061876.1_1255
[03]Alternaria-alternata-27_CP061876.1_1255	RYN94792.1	3.187e-11	RYN94792.1 putative beta-glucosidase D [Alternaria tenuissima]	68	3	Cellodextrin->Cellobiose	Alternaria-alternata-27_CP061876.1_1255
[03]Alternaria-alternata-27_CP061876.1_1256	RII21695.1	0	RII21695.1 putative beta-glucosidase d protein [Alternaria sp. MG1]	1387	3	Cellodextrin->Cellobiose	Alternaria-alternata-27_CP061876.1_1256
[03]Alternaria-alternata-27_CP061876.1_4475	XP_018382523.1	5.595e-278	XP_018382523.1 glycoside hydrolase [Alternaria alternata]_x0001_RII16490.1 hypothetical protein CUC08_Gglean002928 [Alternaria sp. MG1]_x0001_RYN25888.1 Glucan 1,3-beta-glucosidase [Alternaria tenuissima]_x0001_KAH6862637.1 glycoside hydrolase superfamily [Alternaria alternata]_x0001_OAG17102.1 glycoside hydrolase [Alternaria alternata]_x0001_OWY42625.1 glycoside hydrolase [Alternaria alternata]	860	3	Cellodextrin->Cellobiose	Alternaria-alternata-27_CP061876.1_4475
[03]Alternaria-alternata-27_CP061876.1_4475	KAB2101798.1	3.702e-277	KAB2101798.1 Glucan 1,3-beta-glucosidase [Alternaria gaisen]	858	3	Cellodextrin->Cellobiose	Alternaria-alternata-27_CP061876.1_4475
[03]Alternaria-alternata-27_CP061876.1_4820	KAB2102000.1	0	KAB2102000.1 putative beta-glucosidase C [Alternaria gaisen]_x0001_KAH6862779.1 periplasmic beta-glucosidase precursor [Alternaria alternata]_x0001_RII22864.1 periplasmic beta-glucosidase precursor [Alternaria sp. MG1]_x0001_RYN26242.1 putative beta-glucosidase C [Alternaria tenuissima]_x0001_RYN55470.1 putative beta-glucosidase C [Alternaria tenuissima]	1262	3	Cellodextrin->Cellobiose	Alternaria-alternata-27_CP061876.1_4820
[03]Alternaria-alternata-27_CP061876.1_4845	RII22871.1	0	RII22871.1 beta-glucosidase [Alternaria sp. MG1]_x0001_RYN26293.1 hypothetical protein AA0115_g7183 [Alternaria tenuissima]	1324	3	Cellodextrin->Cellobiose	Alternaria-alternata-27_CP061876.1_4845
[03]Alternaria-alternata-27_CP061876.1_630	RYO68152.1	7.314e-118	RYO68152.1 Glucan 1,3-beta-glucosidase [Alternaria tenuissima]	383	3	Cellodextrin->Cellobiose	Alternaria-alternata-27_CP061876.1_630
[03]Alternaria-alternata-27_CP061876.1_630	XP_018384458.1	7.314e-118	XP_018384458.1 glycoside hydrolase [Alternaria alternata]_x0001_RII22369.1 hypothetical protein CUC08_Gglean000155 [Alternaria sp. MG1]_x0001_RYN25032.1 putative glucan 1,3-beta-glucosidase A [Alternaria tenuissima]_x0001_KAH6864443.1 glycoside hydrolase superfamily [Alternaria alternata]_x0001_OAG19037.1 glycoside hydrolase [Alternaria alternata]_x0001_RYN49195.1 putative glucan 1,3-beta-glucosi…	383	3	Cellodextrin->Cellobiose	Alternaria-alternata-27_CP061876.1_630
[03]Alternaria-alternata-27_CP061876.1_631	XP_018384458.1	1.836e-77	XP_018384458.1 glycoside hydrolase [Alternaria alternata]_x0001_RII22369.1 hypothetical protein CUC08_Gglean000155 [Alternaria sp. MG1]_x0001_RYN25032.1 putative glucan 1,3-beta-glucosidase A [Alternaria tenuissima]_x0001_KAH6864443.1 glycoside hydrolase superfamily [Alternaria alternata]_x0001_OAG19037.1 glycoside hydrolase [Alternaria alternata]_x0001_RYN49195.1 putative glucan 1,3-beta-glucosi…	262	3	Cellodextrin->Cellobiose	Alternaria-alternata-27_CP061876.1_631
[03]Alternaria-alternata-27_CP061876.1_650	RYO68170.1	0	RYO68170.1 putative alpha/beta-glucosidase [Alternaria tenuissima]	1719	3	Cellodextrin->Cellobiose	Alternaria-alternata-27_CP061876.1_650
[03]Alternaria-alternata-27_CP061876.1_651	RYO68170.1	2.372e-43	RYO68170.1 putative alpha/beta-glucosidase [Alternaria tenuissima]	164	3	Cellodextrin->Cellobiose	Alternaria-alternata-27_CP061876.1_651
[03]Alternaria-alternata-27_CP061876.1_833	XP_018384543.1	0	XP_018384543.1 glycoside hydrolase [Alternaria alternata]_x0001_RII21565.1 endo-beta-1,3-glucanase [Alternaria sp. MG1]_x0001_RYN25007.1 putative glucan endo-1,3-beta-glucosidase [Alternaria tenuissima]_x0001_KAH6864362.1 glycoside hydrolase superfamily [Alternaria alternata]_x0001_OAG19122.1 glycoside hydrolase [Alternaria alternata]_x0001_RYN49052.1 putative glucan endo-1,3-beta-glucosidase [Al…	1264	3	Cellodextrin->Cellobiose	Alternaria-alternata-27_CP061876.1_833
[03]Alternaria-alternata-27_CP061876.1_977	XP_018388307.1	4.647e-50	XP_018388307.1 exoglucanase-like protein 1 precursor [Alternaria alternata]_x0001_KAH6864297.1 exoglucanase-like protein 1 precursor [Alternaria alternata]_x0001_OAG22886.1 exoglucanase-like protein 1 precursor [Alternaria alternata]_x0001_RII21537.1 glycoside hydrolase family 7 protein [Alternaria sp. MG1]_x0001_RYN67916.1 Exoglucanase 1 [Alternaria tenuissima]	181	3	Cellodextrin->Cellobiose	Alternaria-alternata-27_CP061876.1_977
[03]Alternaria-alternata-27_CP061876.1_978	OWY46466.1	6.947e-70	OWY46466.1 exoglucanase-like protein 1 precursor [Alternaria alternata]_x0001_RYO68924.1 Exoglucanase 1 [Alternaria tenuissima]	243	3	Cellodextrin->Cellobiose	Alternaria-alternata-27_CP061876.1_978
[03]Alternaria-alternata-27_CP061876.1_980	OWY46466.1	1.207e-92	OWY46466.1 exoglucanase-like protein 1 precursor [Alternaria alternata]_x0001_RYO68924.1 Exoglucanase 1 [Alternaria tenuissima]	308	3	Cellodextrin->Cellobiose	Alternaria-alternata-27_CP061876.1_980
[03]Alternaria-alternata-27_CP061877.1_1679	XP_018388425.1	0	XP_018388425.1 glycoside hydrolase [Alternaria alternata]_x0001_OAG23004.1 glycoside hydrolase [Alternaria alternata]_x0001_RII04834.1 putative glucan 1,3-beta-glucosidase 3-like [Alternaria sp. MG1]_x0001_RYN74239.1 hypothetical protein AA0117_g7130 [Alternaria alternata]_x0001_RYO63678.1 hypothetical protein AA0116_g3473 [Alternaria tenuissima]	1170	3	Cellodextrin->Cellobiose	Alternaria-alternata-27_CP061877.1_1679
[03]Alternaria-alternata-27_CP061877.1_1679	XP_009350644.1	0	XP_009350644.1 PREDICTED: glucan 1,3-beta-glucosidase 3-like [Pyrus x bretschneideri]_x0001_RYN58538.1 hypothetical protein AA0118_g7257 [Alternaria tenuissima]_x0001_RYN98006.1 hypothetical protein AA0120_g2191 [Alternaria tenuissima]	1161	3	Cellodextrin->Cellobiose	Alternaria-alternata-27_CP061877.1_1679
[03]Alternaria-alternata-27_CP061877.1_2449	KAB2108865.1	2.071e-43	KAB2108865.1 putative endo-beta-1,4-glucanase B [Alternaria gaisen]	163	3	Cellodextrin->Cellobiose	Alternaria-alternata-27_CP061877.1_2449
[03]Alternaria-alternata-27_CP061877.1_2451	XP_028507797.1	1.871e-115	XP_028507797.1 putative endo-beta-1,4-glucanase B [Alternaria arborescens]_x0001_RYN23488.1 putative endo-beta-1,4-glucanase B [Alternaria arborescens]_x0001_RYO32374.1 putative endo-beta-1,4-glucanase B [Alternaria arborescens]_x0001_RYO65331.1 putative endo-beta-1,4-glucanase B [Alternaria arborescens]	375	3	Cellodextrin->Cellobiose	Alternaria-alternata-27_CP061877.1_2451
[03]Alternaria-alternata-27_CP061877.1_3128	XP_038782895.1	2.593e-35	XP_038782895.1 cellobiohydrolase ii precursor [Alternaria burnsii]_x0001_KAF7672542.1 cellobiohydrolase ii precursor [Alternaria burnsii]	139	3	Cellodextrin->Cellobiose	Alternaria-alternata-27_CP061877.1_3128
[03]Alternaria-alternata-27_CP061877.1_3129	OWY45658.1	1.115e-257	OWY45658.1 cellulase [Alternaria alternata]	797	3	Cellodextrin->Cellobiose	Alternaria-alternata-27_CP061877.1_3129
[03]Alternaria-alternata-27_CP061877.1_3129	RII13559.1	3.568e-256	RII13559.1 hypothetical protein CUC08_Gglean004329 [Alternaria sp. MG1]_x0001_RYN33139.1 1,4-beta-D-glucan cellobiohydrolase [Alternaria tenuissima]_x0001_RYN48207.1 1,4-beta-D-glucan cellobiohydrolase [Alternaria tenuissima]	793	3	Cellodextrin->Cellobiose	Alternaria-alternata-27_CP061877.1_3129
[03]Alternaria-alternata-27_CP061877.1_81	RYN16476.1	3.69e-168	RYN16476.1 putative alpha/beta-glucosidase [Alternaria tenuissima]_x0001_RYN86322.1 putative alpha/beta-glucosidase [Alternaria tenuissima]_x0001_RYO20602.1 putative alpha/beta-glucosidase [Alternaria tenuissima]_x0001_RYO63556.1 putative alpha/beta-glucosidase [Alternaria tenuissima]	531	3	Cellodextrin->Cellobiose	Alternaria-alternata-27_CP061877.1_81
[03]Alternaria-alternata-27_CP061877.1_81	RYN59058.1	3.69e-168	RYN59058.1 putative alpha/beta-glucosidase [Alternaria tenuissima]	531	3	Cellodextrin->Cellobiose	Alternaria-alternata-27_CP061877.1_81
[03]Alternaria-alternata-27_CP061877.1_82	RYN59058.1	3.276e-180	RYN59058.1 putative alpha/beta-glucosidase [Alternaria tenuissima]	569	3	Cellodextrin->Cellobiose	Alternaria-alternata-27_CP061877.1_82
[03]Alternaria-alternata-27_CP061877.1_84	RYN79467.1	3.966e-37	RYN79467.1 putative alpha/beta-glucosidase [Alternaria alternata]	146	3	Cellodextrin->Cellobiose	Alternaria-alternata-27_CP061877.1_84
[03]Alternaria-alternata-27_CP061878.1_1384	KAH8638857.1	1.284e-57	KAH8638857.1 Beta-glucosidase [Alternaria alternata]	204	3	Cellodextrin->Cellobiose	Alternaria-alternata-27_CP061878.1_1384
[03]Alternaria-alternata-27_CP061878.1_1384	RYN65242.1	1.174e-56	RYN65242.1 Beta-glucosidase [Alternaria tenuissima]	201	3	Cellodextrin->Cellobiose	Alternaria-alternata-27_CP061878.1_1384
[03]Alternaria-alternata-27_CP061878.1_1385	RYN65242.1	4.207e-33	RYN65242.1 Beta-glucosidase [Alternaria tenuissima]	131	3	Cellodextrin->Cellobiose	Alternaria-alternata-27_CP061878.1_1385
[03]Alternaria-alternata-27_CP061878.1_1386	RYN65242.1	5.773E-311	RYN65242.1 Beta-glucosidase [Alternaria tenuissima]	957	3	Cellodextrin->Cellobiose	Alternaria-alternata-27_CP061878.1_1386
[03]Alternaria-alternata-27_CP061878.1_31	XP_009348171.1	3.545e-111	XP_009348171.1 PREDICTED: probable glucan 1,3-beta-glucosidase A [Pyrus x bretschneideri]	363	3	Cellodextrin->Cellobiose	Alternaria-alternata-27_CP061878.1_31
[03]Alternaria-alternata-27_CP061878.1_33	XP_009348171.1	2.218e-74	XP_009348171.1 PREDICTED: probable glucan 1,3-beta-glucosidase A [Pyrus x bretschneideri]	253	3	Cellodextrin->Cellobiose	Alternaria-alternata-27_CP061878.1_33
[03]Alternaria-alternata-27_CP061878.1_877	KAB2107767.1	2.007e-113	KAB2107767.1 putative beta-glucosidase F [Alternaria gaisen]	371	3	Cellodextrin->Cellobiose	Alternaria-alternata-27_CP061878.1_877
[03]Alternaria-alternata-27_CP061878.1_878	RYN52259.1	0	RYN52259.1 putative beta-glucosidase F [Alternaria tenuissima]	1301	3	Cellodextrin->Cellobiose	Alternaria-alternata-27_CP061878.1_878
[03]Alternaria-alternata-27_CP061879.1_188	RYN54076.1	8.053e-160	RYN54076.1 Glucan 1,3-beta-glucosidase [Alternaria tenuissima]	507	3	Cellodextrin->Cellobiose	Alternaria-alternata-27_CP061879.1_188
[03]Alternaria-alternata-27_CP061879.1_2000	RYN87072.1	0	RYN87072.1 putative beta-glucosidase I [Alternaria tenuissima]	1535	3	Cellodextrin->Cellobiose	Alternaria-alternata-27_CP061879.1_2000
[03]Alternaria-alternata-27_CP061879.1_2002	RYN56476.1	4.327e-42	RYN56476.1 putative beta-glucosidase I [Alternaria tenuissima]	158	3	Cellodextrin->Cellobiose	Alternaria-alternata-27_CP061879.1_2002
[03]Alternaria-alternata-27_CP061879.1_2581	KAH8629800.1	8.097e-197	KAH8629800.1 Glucan 1,3-beta-glucosidase [Alternaria alternata]	617	3	Cellodextrin->Cellobiose	Alternaria-alternata-27_CP061879.1_2581
[03]Alternaria-alternata-27_CP061879.1_2581	RYN20463.1	1.992e-189	RYN20463.1 Glucan 1,3-beta-glucosidase [Alternaria arborescens]	596	3	Cellodextrin->Cellobiose	Alternaria-alternata-27_CP061879.1_2581
[03]Alternaria-alternata-27_CP061879.1_305	KAH8623387.1	2.327e-154	KAH8623387.1 Beta-glucosidase [Alternaria alternata]	492	3	Cellodextrin->Cellobiose	Alternaria-alternata-27_CP061879.1_305
[03]Alternaria-alternata-27_CP061879.1_305	XP_018380713.1	1.125e-153	XP_018380713.1 beta-glucosidase [Alternaria alternata]_x0001_XP_028501869.1 Beta-glucosidase [Alternaria arborescens]_x0001_XP_038781293.1 glycoside hydrolase family 1 protein [Alternaria burnsii]_x0001_RYN41021.1 Beta-glucosidase [Alternaria tenuissima]_x0001_KAF7670908.1 glycoside hydrolase family 1 protein [Alternaria burnsii]_x0001_KAH6848626.1 beta-glucosidase [Alternaria alternata]_x0001_OA…	490	3	Cellodextrin->Cellobiose	Alternaria-alternata-27_CP061879.1_305
[03]Alternaria-alternata-27_CP061879.1_306	XP_018380713.1	1.075e-103	XP_018380713.1 beta-glucosidase [Alternaria alternata]_x0001_XP_028501869.1 Beta-glucosidase [Alternaria arborescens]_x0001_XP_038781293.1 glycoside hydrolase family 1 protein [Alternaria burnsii]_x0001_RYN41021.1 Beta-glucosidase [Alternaria tenuissima]_x0001_KAF7670908.1 glycoside hydrolase family 1 protein [Alternaria burnsii]_x0001_KAH6848626.1 beta-glucosidase [Alternaria alternata]_x0001_OA…	343	3	Cellodextrin->Cellobiose	Alternaria-alternata-27_CP061879.1_306
[03]Alternaria-alternata-27_CP061880.1_2175	XP_028501365.1	1.023e-253	XP_028501365.1 putative glucan endo-1,3-beta-glucosidase [Alternaria arborescens]_x0001_RYO17558.1 putative glucan endo-1,3-beta-glucosidase [Alternaria arborescens]_x0001_RYO48151.1 putative glucan endo-1,3-beta-glucosidase [Alternaria arborescens]	786	3	Cellodextrin->Cellobiose	Alternaria-alternata-27_CP061880.1_2175
[03]Alternaria-alternata-27_CP061880.1_27	RYO05818.1	7.915e-228	RYO05818.1 putative 1,4-beta-D-glucan cellobiohydrolase C [Alternaria tenuissima]	710	3	Cellodextrin->Cellobiose	Alternaria-alternata-27_CP061880.1_27
[03]Alternaria-alternata-27_CP061880.1_60	XP_018379823.1	7.284e-307	XP_018379823.1 beta-glucosidase [Alternaria alternata]_x0001_KAH6846891.1 beta-glucosidase [Alternaria alternata]_x0001_OAG14402.1 beta-glucosidase [Alternaria alternata]	944	3	Cellodextrin->Cellobiose	Alternaria-alternata-27_CP061880.1_60
[03]Alternaria-alternata-27_CP061880.1_62	RYN72991.1	0	RYN72991.1 putative beta-glucosidase I [Alternaria alternata]	1149	3	Cellodextrin->Cellobiose	Alternaria-alternata-27_CP061880.1_62
[03]Alternaria-alternata-27_CP061880.1_827	KAB2105001.1	1.156e-90	KAB2105001.1 Glucan 1,3-beta-glucosidase [Alternaria gaisen]	302	3	Cellodextrin->Cellobiose	Alternaria-alternata-27_CP061880.1_827
[03]Alternaria-alternata-27_CP061880.1_829	XP_018382873.1	8.825e-285	XP_018382873.1 beta-1,3-exoglucanase [Alternaria alternata]_x0001_OAG17452.1 beta-1,3-exoglucanase [Alternaria alternata]_x0001_RYN58646.1 Glucan 1,3-beta-glucosidase [Alternaria tenuissima]	878	3	Cellodextrin->Cellobiose	Alternaria-alternata-27_CP061880.1_829
[03]Alternaria-alternata-27_CP061880.1_830	KAB2105001.1	7.718e-100	KAB2105001.1 Glucan 1,3-beta-glucosidase [Alternaria gaisen]	329	3	Cellodextrin->Cellobiose	Alternaria-alternata-27_CP061880.1_830
[03]Alternaria-alternata-27_CP061881.1_1122	RYN18957.1	0	RYN18957.1 Beta-glucosidase B [Alternaria tenuissima]	1513	3	Cellodextrin->Cellobiose	Alternaria-alternata-27_CP061881.1_1122
[03]Alternaria-alternata-27_CP061881.1_1195	KAH6843971.1	4.698e-120	KAH6843971.1 glucan 1,3-beta-glucosidase precursor [Alternaria alternata]_x0001_RII10686.1 glucan 1,3-beta-glucosidase precursor [Alternaria sp. MG1]_x0001_RYN18935.1 hypothetical protein AA0115_g11032 [Alternaria tenuissima]_x0001_KAH8633432.1 glucan 1,3-beta-glucosidase precursor [Alternaria alternata]_x0001_OWY43498.1 glucan 1,3-beta-glucosidase precursor [Alternaria alternata]	389	3	Cellodextrin->Cellobiose	Alternaria-alternata-27_CP061881.1_1195
[03]Alternaria-alternata-27_CP061881.1_1196	XP_018386772.1	1.978e-161	XP_018386772.1 glucan 1,3-beta-glucosidase precursor [Alternaria alternata]_x0001_OAG21351.1 glucan 1,3-beta-glucosidase precursor [Alternaria alternata]	511	3	Cellodextrin->Cellobiose	Alternaria-alternata-27_CP061881.1_1196
[03]Alternaria-alternata-27_CP061881.1_1232	KAB2100655.1	2.057e-43	KAB2100655.1 1,4-beta-D-glucan cellobiohydrolase [Alternaria gaisen]	164	3	Cellodextrin->Cellobiose	Alternaria-alternata-27_CP061881.1_1232
[03]Alternaria-alternata-27_CP061881.1_1233	XP_018386788.1	9.682e-30	XP_018386788.1 cellobiohydrolase-like protein II precursor [Alternaria alternata]_x0001_RII10185.1 hypothetical protein CUC08_Gglean006175 [Alternaria sp. MG1]_x0001_RYN18927.1 1,4-beta-D-glucan cellobiohydrolase [Alternaria tenuissima]_x0001_KAH6843956.1 cellobiohydrolase-like protein II precursor [Alternaria alternata]_x0001_OAG21367.1 cellobiohydrolase-like protein II precursor [Alternaria alt…	122	3	Cellodextrin->Cellobiose	Alternaria-alternata-27_CP061881.1_1233
[03]Alternaria-alternata-27_CP061881.1_1234	XP_028501682.1	2.654e-45	XP_028501682.1 1,4-beta-D-glucan cellobiohydrolase [Alternaria arborescens]_x0001_RYN20297.1 1,4-beta-D-glucan cellobiohydrolase [Alternaria arborescens]_x0001_RYO18589.1 1,4-beta-D-glucan cellobiohydrolase [Alternaria arborescens]_x0001_RYO45036.1 1,4-beta-D-glucan cellobiohydrolase [Alternaria arborescens]	168	3	Cellodextrin->Cellobiose	Alternaria-alternata-27_CP061881.1_1234
[03]Alternaria-alternata-27_CP061881.1_35	XP_018379328.1	3.196e-166	XP_018379328.1 exoglucanase [Alternaria alternata]_x0001_AAF05699.1 exoglucanase [Alternaria alternata]_x0001_KAH6844465.1 exoglucanase [Alternaria alternata]_x0001_OAG13907.1 exoglucanase [Alternaria alternata]	526	3	Cellodextrin->Cellobiose	Alternaria-alternata-27_CP061881.1_35
[03]Alternaria-alternata-27_CP061881.1_36	AEM30002.1	8.138e-41	AEM30002.1 cellobiohydrolase I, partial [uncultured fungus]	154	3	Cellodextrin->Cellobiose	Alternaria-alternata-27_CP061881.1_36
[03]Alternaria-alternata-27_CP061881.1_37	RII24917.1	6.452e-42	RII24917.1 exoglucanase [Alternaria sp. MG1]	160	3	Cellodextrin->Cellobiose	Alternaria-alternata-27_CP061881.1_37
[03]Alternaria-alternata-27_CP061882.1_1262	XP_028509095.1	7.095e-124	XP_028509095.1 putative beta-glucosidase E [Alternaria arborescens]_x0001_RYO35042.1 putative beta-glucosidase E [Alternaria arborescens]_x0001_RYO54261.1 putative beta-glucosidase E [Alternaria arborescens]	401	3	Cellodextrin->Cellobiose	Alternaria-alternata-27_CP061882.1_1262
[03]Alternaria-alternata-27_CP061882.1_1263	XP_028509095.1	0	XP_028509095.1 putative beta-glucosidase E [Alternaria arborescens]_x0001_RYO35042.1 putative beta-glucosidase E [Alternaria arborescens]_x0001_RYO54261.1 putative beta-glucosidase E [Alternaria arborescens]	1577	3	Cellodextrin->Cellobiose	Alternaria-alternata-27_CP061882.1_1263
[03]Alternaria-alternata-27_CP061883.1_1147	XP_028509765.1	1.445e-13	XP_028509765.1 putative beta-glucosidase M [Alternaria arborescens]_x0001_RYN26056.1 putative beta-glucosidase M [Alternaria arborescens]_x0001_RYO37449.1 putative beta-glucosidase M [Alternaria arborescens]	76	3	Cellodextrin->Cellobiose	Alternaria-alternata-27_CP061883.1_1147
[03]Alternaria-alternata-27_CP061883.1_1148	RYN99658.1	1.492E-316	RYN99658.1 putative beta-glucosidase M [Alternaria tenuissima]	972	3	Cellodextrin->Cellobiose	Alternaria-alternata-27_CP061883.1_1148
[03]Alternaria-alternata-27_CP061883.1_150	RYN42977.1	1.937e-185	RYN42977.1 Glucan 1,3-beta-glucosidase [Alternaria tenuissima]	583	3	Cellodextrin->Cellobiose	Alternaria-alternata-27_CP061883.1_150
[03]Alternaria-alternata-27_CP061883.1_151	RYO53964.1	2.733e-98	RYO53964.1 Glucan 1,3-beta-glucosidase [Alternaria tenuissima]	325	3	Cellodextrin->Cellobiose	Alternaria-alternata-27_CP061883.1_151
[03]Alternaria-alternata-27_CP061883.1_152	RYN62918.1	3.66e-276	RYN62918.1 Glucan 1,3-beta-glucosidase [Alternaria tenuissima]	858	3	Cellodextrin->Cellobiose	Alternaria-alternata-27_CP061883.1_152
[03]Alternaria-alternata-27_CP061883.1_154	RYN37048.1	6.36e-169	RYN37048.1 Glucan 1,3-beta-glucosidase [Alternaria tenuissima]	537	3	Cellodextrin->Cellobiose	Alternaria-alternata-27_CP061883.1_154
[03]Alternaria-alternata-27_CP061884.1_1475	XP_018379235.1	2.844e-160	XP_018379235.1 glucan 1,3-beta-glucosidase-like protein [Alternaria alternata]_x0001_OAG13814.1 glucan 1,3-beta-glucosidase-like protein [Alternaria alternata]	509	3	Cellodextrin->Cellobiose	Alternaria-alternata-27_CP061884.1_1475
[03]Alternaria-alternata-27_CP061884.1_1681	RYN66736.1	0	RYN66736.1 putative beta-glucosidase G [Alternaria alternata]_x0001_RYO59395.1 putative beta-glucosidase G [Alternaria tenuissima]	1343	3	Cellodextrin->Cellobiose	Alternaria-alternata-27_CP061884.1_1681
[03]Alternaria-alternata-27_CP061884.1_952	XP_018387488.1	1.122e-46	XP_018387488.1 glucan 1,3-beta-glucosidase precursor [Alternaria alternata]_x0001_XP_028505993.1 Glucan 1,3-beta-glucosidase [Alternaria arborescens]_x0001_KAB2101564.1 Glucan 1,3-beta-glucosidase [Alternaria gaisen]_x0001_RII08542.1 glucan 1,3-beta-glucosidase precursor [Alternaria sp. MG1]_x0001_RYN38675.1 Glucan 1,3-beta-glucosidase [Alternaria tenuissima]_x0001_KAH6838991.1 glucan 1,3-beta-gl…	172	3	Cellodextrin->Cellobiose	Alternaria-alternata-27_CP061884.1_952
[03]Alternaria-alternata-27_CP061885.1_167	RYN80014.1	8.78e-23	RYN80014.1 putative beta-glucosidase G, partial [Alternaria tenuissima]	103	3	Cellodextrin->Cellobiose	Alternaria-alternata-27_CP061885.1_167
[03]Alternaria-alternata-27_CP061885.1_168	RYN80014.1	2.095e-30	RYN80014.1 putative beta-glucosidase G, partial [Alternaria tenuissima]	126	3	Cellodextrin->Cellobiose	Alternaria-alternata-27_CP061885.1_168
[03]Alternaria-alternata-27_CP061886.1_132	RYN28569.1	2.876e-308	RYN28569.1 putative beta-glucosidase G [Alternaria tenuissima]	948	3	Cellodextrin->Cellobiose	Alternaria-alternata-27_CP061886.1_132
[03]Aspergillus_fischeri_NRRL_4585_JAAKEP010000001.1_1215	GAQ07491.1	3.459E-311	GAQ07491.1 glucan 1,3-beta-glucosidase [Aspergillus lentulus]	959	3	Cellodextrin->Cellobiose	Aspergillus_fischeri_NRRL_4585_JAAKEP010000001.1_1215
[03]Aspergillus_fischeri_NRRL_4585_JAAKEP010000001.1_1215	XP_033412827.1	5.886E-310	XP_033412827.1 glucan 1,3-beta-glucosidase [Aspergillus lentulus]_x0001_GFF30196.1 glucan 1,3-beta-glucosidase [Aspergillus lentulus]_x0001_GFF63671.1 glucan 1,3-beta-glucosidase [Aspergillus lentulus]_x0001_GFF65273.1 glucan 1,3-beta-glucosidase [Aspergillus lentulus]_x0001_GFF67413.1 glucan 1,3-beta-glucosidase [Aspergillus lentulus]_x0001_GFF99341.1 glucan 1,3-beta-glucosidase [Aspergillus len…	956	3	Cellodextrin->Cellobiose	Aspergillus_fischeri_NRRL_4585_JAAKEP010000001.1_1215
[03]Aspergillus_fischeri_NRRL_4585_JAAKEP010000002.1_1085	XP_024683919.1	0	XP_024683919.1 putative cellulase [Aspergillus novofumigatus IBT 16806]_x0001_PKX95324.1 putative cellulase [Aspergillus novofumigatus IBT 16806]	995	3	Cellodextrin->Cellobiose	Aspergillus_fischeri_NRRL_4585_JAAKEP010000002.1_1085
[03]Aspergillus_fischeri_NRRL_4585_JAAKEP010000002.1_274	GFG11632.1	1.637e-85	GFG11632.1 glucan 1,3-beta-glucosidase [Aspergillus lentulus]	287	3	Cellodextrin->Cellobiose	Aspergillus_fischeri_NRRL_4585_JAAKEP010000002.1_274
[03]Aspergillus_fischeri_NRRL_4585_JAAKEP010000002.1_597	GFF60526.1	0	GFF60526.1 probable beta-glucosidase I [Aspergillus lentulus]_x0001_GFF73037.1 probable beta-glucosidase I [Aspergillus lentulus]	1282	3	Cellodextrin->Cellobiose	Aspergillus_fischeri_NRRL_4585_JAAKEP010000002.1_597
[03]Aspergillus_fischeri_NRRL_4585_JAAKEP010000002.1_597	GFF82884.1	0	GFF82884.1 probable beta-glucosidase I [Aspergillus lentulus]_x0001_GFG07114.1 probable beta-glucosidase I [Aspergillus lentulus]	1282	3	Cellodextrin->Cellobiose	Aspergillus_fischeri_NRRL_4585_JAAKEP010000002.1_597
[03]Aspergillus_fischeri_NRRL_4585_JAAKEP010000002.1_668	Q4WLY1.2	1.018e-78	Q4WLY1.2 RecName: Full=Probable beta-glucosidase J; AltName: Full=Beta-D-glucoside glucohydrolase J; AltName: Full=Cellobiase J; AltName: Full=Gentiobiase J [Aspergillus fumigatus Af293]_x0001_KAH1327698.1 hypothetical protein KXX47_008732 [Aspergillus fumigatus]_x0001_KAH1911866.1 hypothetical protein KXV57_000256 [Aspergillus fumigatus]_x0001_KAH1960850.1 hypothetical protein KXV59_000187 [Aspe…	267	3	Cellodextrin->Cellobiose	Aspergillus_fischeri_NRRL_4585_JAAKEP010000002.1_668
[03]Aspergillus_fischeri_NRRL_4585_JAAKEP010000002.1_669	Q4WLY1.2	5.201e-280	Q4WLY1.2 RecName: Full=Probable beta-glucosidase J; AltName: Full=Beta-D-glucoside glucohydrolase J; AltName: Full=Cellobiase J; AltName: Full=Gentiobiase J [Aspergillus fumigatus Af293]_x0001_KAH1327698.1 hypothetical protein KXX47_008732 [Aspergillus fumigatus]_x0001_KAH1911866.1 hypothetical protein KXV57_000256 [Aspergillus fumigatus]_x0001_KAH1960850.1 hypothetical protein KXV59_000187 [Aspe…	866	3	Cellodextrin->Cellobiose	Aspergillus_fischeri_NRRL_4585_JAAKEP010000002.1_669
[03]Aspergillus_fischeri_NRRL_4585_JAAKEP010000002.1_670	Q4WLY1.2	3.234e-88	Q4WLY1.2 RecName: Full=Probable beta-glucosidase J; AltName: Full=Beta-D-glucoside glucohydrolase J; AltName: Full=Cellobiase J; AltName: Full=Gentiobiase J [Aspergillus fumigatus Af293]_x0001_KAH1327698.1 hypothetical protein KXX47_008732 [Aspergillus fumigatus]_x0001_KAH1911866.1 hypothetical protein KXV57_000256 [Aspergillus fumigatus]_x0001_KAH1960850.1 hypothetical protein KXV59_000187 [Aspe…	295	3	Cellodextrin->Cellobiose	Aspergillus_fischeri_NRRL_4585_JAAKEP010000002.1_670
[03]Aspergillus_fischeri_NRRL_4585_JAAKEP010000002.1_752	GAQ02996.1	1.729e-72	GAQ02996.1 glucan 1,3-beta-glucosidase [Aspergillus lentulus]	250	3	Cellodextrin->Cellobiose	Aspergillus_fischeri_NRRL_4585_JAAKEP010000002.1_752
[03]Aspergillus_fischeri_NRRL_4585_JAAKEP010000002.1_769	XP_751043.1	3.827e-48	XP_751043.1 endoglucanase, putative [Aspergillus fumigatus Af293]_x0001_ADX78144.1 extracellular endoglucanase/cellulase EGL2 precursor [Aspergillus fumigatus]_x0001_EDP49732.1 endoglucanase, putative [Aspergillus fumigatus A1163]_x0001_KMK63465.1 endoglucanase [Aspergillus fumigatus Z5]_x0001_EAL89005.1 endoglucanase, putative [Aspergillus fumigatus Af293]_x0001_KAH1286679.1 hypothetical protein…	178	3	Cellodextrin->Cellobiose	Aspergillus_fischeri_NRRL_4585_JAAKEP010000002.1_769
[03]Aspergillus_fischeri_NRRL_4585_JAAKEP010000003.1_1149	XP_001259223.1	1.267e-123	XP_001259223.1 cellulase, putative [Aspergillus fischeri NRRL 181]_x0001_EAW17326.1 cellulase, putative [Aspergillus fischeri NRRL 181]	401	3	Cellodextrin->Cellobiose	Aspergillus_fischeri_NRRL_4585_JAAKEP010000003.1_1149
[03]Aspergillus_fischeri_NRRL_4585_JAAKEP010000003.1_1149	XP_753201.1	1.625e-119	XP_753201.1 cellulase family protein [Aspergillus fumigatus Af293]_x0001_EAL91163.1 cellulase family protein [Aspergillus fumigatus Af293]_x0001_EDP52185.1 cellulase family protein [Aspergillus fumigatus A1163]_x0001_KEY81833.1 cellulase [Aspergillus fumigatus var. RP-2014]	389	3	Cellodextrin->Cellobiose	Aspergillus_fischeri_NRRL_4585_JAAKEP010000003.1_1149
[03]Aspergillus_fischeri_NRRL_4585_JAAKEP010000003.1_1150	XP_024686376.1	5.953e-137	XP_024686376.1 putative cellulase [Aspergillus novofumigatus IBT 16806]_x0001_PKX97781.1 putative cellulase [Aspergillus novofumigatus IBT 16806]	441	3	Cellodextrin->Cellobiose	Aspergillus_fischeri_NRRL_4585_JAAKEP010000003.1_1150
[03]Aspergillus_fischeri_NRRL_4585_JAAKEP010000004.1_533	KAF4152533.1	4.955e-62	KAF4152533.1 hypothetical protein CNMCM6069_001965 [Aspergillus lentulus]_x0001_KAF4162964.1 hypothetical protein CNMCM6936_001392 [Aspergillus lentulus]_x0001_KAF4200156.1 hypothetical protein CNMCM8927_003845 [Aspergillus lentulus]_x0001_GAQ04693.1 glucan endo-1,3-beta-glucosidase BGN13.1 [Aspergillus lentulus]	218	3	Cellodextrin->Cellobiose	Aspergillus_fischeri_NRRL_4585_JAAKEP010000004.1_533
[03]Aspergillus_fischeri_NRRL_4585_JAAKEP010000004.1_534	KAF4152533.1	1.038e-75	KAF4152533.1 hypothetical protein CNMCM6069_001965 [Aspergillus lentulus]_x0001_KAF4162964.1 hypothetical protein CNMCM6936_001392 [Aspergillus lentulus]_x0001_KAF4200156.1 hypothetical protein CNMCM8927_003845 [Aspergillus lentulus]_x0001_GAQ04693.1 glucan endo-1,3-beta-glucosidase BGN13.1 [Aspergillus lentulus]	258	3	Cellodextrin->Cellobiose	Aspergillus_fischeri_NRRL_4585_JAAKEP010000004.1_534
[03]Aspergillus_fischeri_NRRL_4585_JAAKEP010000005.1_145	XP_001257986.1	1.25e-123	XP_001257986.1 beta glucosidase, putative [Aspergillus fischeri NRRL 181]_x0001_A1DMR8.1 RecName: Full=Probable beta-glucosidase F; AltName: Full=Beta-D-glucoside glucohydrolase F; AltName: Full=Cellobiase F; AltName: Full=Gentiobiase F; Flags: Precursor [Aspergillus fischeri NRRL 181]_x0001_EAW16089.1 beta glucosidase, putative [Aspergillus fischeri NRRL 181]	401	3	Cellodextrin->Cellobiose	Aspergillus_fischeri_NRRL_4585_JAAKEP010000005.1_145
[03]Aspergillus_fischeri_NRRL_4585_JAAKEP010000005.1_146	XP_001257986.1	8e-47	XP_001257986.1 beta glucosidase, putative [Aspergillus fischeri NRRL 181]_x0001_A1DMR8.1 RecName: Full=Probable beta-glucosidase F; AltName: Full=Beta-D-glucoside glucohydrolase F; AltName: Full=Cellobiase F; AltName: Full=Gentiobiase F; Flags: Precursor [Aspergillus fischeri NRRL 181]_x0001_EAW16089.1 beta glucosidase, putative [Aspergillus fischeri NRRL 181]	173	3	Cellodextrin->Cellobiose	Aspergillus_fischeri_NRRL_4585_JAAKEP010000005.1_146
[03]Aspergillus_fischeri_NRRL_4585_JAAKEP010000005.1_147	XP_001257986.1	0	XP_001257986.1 beta glucosidase, putative [Aspergillus fischeri NRRL 181]_x0001_A1DMR8.1 RecName: Full=Probable beta-glucosidase F; AltName: Full=Beta-D-glucoside glucohydrolase F; AltName: Full=Cellobiase F; AltName: Full=Gentiobiase F; Flags: Precursor [Aspergillus fischeri NRRL 181]_x0001_EAW16089.1 beta glucosidase, putative [Aspergillus fischeri NRRL 181]	1063	3	Cellodextrin->Cellobiose	Aspergillus_fischeri_NRRL_4585_JAAKEP010000005.1_147
[03]Aspergillus_fischeri_NRRL_4585_JAAKEP010000005.1_29	XP_001258042.1	2.156e-35	XP_001258042.1 exo-beta-1,3-glucanase, putative [Aspergillus fischeri NRRL 181]_x0001_A1DMX4.1 RecName: Full=Probable glucan 1,3-beta-glucosidase D; AltName: Full=Exo-1,3-beta-glucanase D [Aspergillus fischeri NRRL 181]_x0001_EAW16145.1 exo-beta-1,3-glucanase, putative [Aspergillus fischeri NRRL 181]_x0001_KAG2001349.1 hypothetical protein GB937_010246 [Aspergillus fischeri]	138	3	Cellodextrin->Cellobiose	Aspergillus_fischeri_NRRL_4585_JAAKEP010000005.1_29
[03]Aspergillus_fischeri_NRRL_4585_JAAKEP010000005.1_29	GAQ03223.1	1.051e-34	GAQ03223.1 probable glucan 1,3-beta-glucosidase D [Aspergillus lentulus]	136	3	Cellodextrin->Cellobiose	Aspergillus_fischeri_NRRL_4585_JAAKEP010000005.1_29
[03]Aspergillus_fischeri_NRRL_4585_JAAKEP010000005.1_30	XP_001258042.1	1.2e-206	XP_001258042.1 exo-beta-1,3-glucanase, putative [Aspergillus fischeri NRRL 181]_x0001_A1DMX4.1 RecName: Full=Probable glucan 1,3-beta-glucosidase D; AltName: Full=Exo-1,3-beta-glucanase D [Aspergillus fischeri NRRL 181]_x0001_EAW16145.1 exo-beta-1,3-glucanase, putative [Aspergillus fischeri NRRL 181]_x0001_KAG2001349.1 hypothetical protein GB937_010246 [Aspergillus fischeri]	646	3	Cellodextrin->Cellobiose	Aspergillus_fischeri_NRRL_4585_JAAKEP010000005.1_30
[03]Aspergillus_fischeri_NRRL_4585_JAAKEP010000005.1_31	XP_750812.1	2.714e-197	XP_750812.1 exo-beta-1,3-glucanase, putative [Aspergillus fumigatus Af293]_x0001_B0Y7W2.1 RecName: Full=Probable glucan 1,3-beta-glucosidase D; AltName: Full=Exo-1,3-beta-glucanase D [Aspergillus fumigatus A1163]_x0001_Q4WMP0.1 RecName: Full=Probable glucan 1,3-beta-glucosidase D; AltName: Full=Exo-1,3-beta-glucanase D [Aspergillus fumigatus Af293]_x0001_KAF4253855.1 hypothetical protein CNMCM805…	623	3	Cellodextrin->Cellobiose	Aspergillus_fischeri_NRRL_4585_JAAKEP010000005.1_31
[03]Aspergillus_fischeri_NRRL_4585_JAAKEP010000005.1_456	XP_001257866.1	1.328e-115	XP_001257866.1 cellulase, putative [Aspergillus fischeri NRRL 181]_x0001_A1DME8.1 RecName: Full=Probable endo-beta-1,4-glucanase B; Short=Endoglucanase B; AltName: Full=Carboxymethylcellulase B; AltName: Full=Cellulase B; Flags: Precursor [Aspergillus fischeri NRRL 181]_x0001_EAW15969.1 cellulase, putative [Aspergillus fischeri NRRL 181]	376	3	Cellodextrin->Cellobiose	Aspergillus_fischeri_NRRL_4585_JAAKEP010000005.1_456
[03]Aspergillus_fischeri_NRRL_4585_JAAKEP010000005.1_555	XP_033412109.1	2.933e-128	XP_033412109.1 probable 1,4-beta-D-glucan cellobiohydrolase A [Aspergillus lentulus]_x0001_KAF4157287.1 hypothetical protein CNMCM6069_005793 [Aspergillus lentulus]_x0001_KAF4205544.1 hypothetical protein CNMCM8927_006170 [Aspergillus lentulus]_x0001_GAQ03432.1 probable 1,4-beta-D-glucan cellobiohydrolase A [Aspergillus lentulus]_x0001_GFF27766.1 probable 1,4-beta-D-glucan cellobiohydrolase A [As…	413	3	Cellodextrin->Cellobiose	Aspergillus_fischeri_NRRL_4585_JAAKEP010000005.1_555
[03]Aspergillus_fischeri_NRRL_4585_JAAKEP010000005.1_557	XP_033412109.1	1.651e-40	XP_033412109.1 probable 1,4-beta-D-glucan cellobiohydrolase A [Aspergillus lentulus]_x0001_KAF4157287.1 hypothetical protein CNMCM6069_005793 [Aspergillus lentulus]_x0001_KAF4205544.1 hypothetical protein CNMCM8927_006170 [Aspergillus lentulus]_x0001_GAQ03432.1 probable 1,4-beta-D-glucan cellobiohydrolase A [Aspergillus lentulus]_x0001_GFF27766.1 probable 1,4-beta-D-glucan cellobiohydrolase A [As…	155	3	Cellodextrin->Cellobiose	Aspergillus_fischeri_NRRL_4585_JAAKEP010000005.1_557
[03]Aspergillus_fischeri_NRRL_4585_JAAKEP010000007.1_280	XP_033419042.1	3.467e-45	XP_033419042.1 probable 1,4-beta-D-glucan cellobiohydrolase C [Aspergillus lentulus]_x0001_GAQ10928.1 probable 1,4-beta-D-glucan cellobiohydrolase C [Aspergillus lentulus]_x0001_GFF50358.1 probable 1,4-beta-D-glucan cellobiohydrolase C [Aspergillus lentulus]_x0001_GFF53124.1 probable 1,4-beta-D-glucan cellobiohydrolase C [Aspergillus lentulus]_x0001_GFF72627.1 probable 1,4-beta-D-glucan cellobioh…	168	3	Cellodextrin->Cellobiose	Aspergillus_fischeri_NRRL_4585_JAAKEP010000007.1_280
[03]Aspergillus_fischeri_NRRL_4585_JAAKEP010000007.1_281	GFF84141.1	5.733e-46	GFF84141.1 probable 1,4-beta-D-glucan cellobiohydrolase C [Aspergillus udagawae]_x0001_GFG02088.1 probable 1,4-beta-D-glucan cellobiohydrolase C [Aspergillus udagawae]_x0001_GFG23580.1 probable 1,4-beta-D-glucan cellobiohydrolase C [Aspergillus udagawae]	170	3	Cellodextrin->Cellobiose	Aspergillus_fischeri_NRRL_4585_JAAKEP010000007.1_281
[03]Aspergillus_fischeri_NRRL_4585_JAAKEP010000007.1_282	XP_001264772.1	7.367e-27	XP_001264772.1 cellobiohydrolase, putative [Aspergillus fischeri NRRL 181]_x0001_EAW22875.1 cellobiohydrolase, putative [Aspergillus fischeri NRRL 181]	114	3	Cellodextrin->Cellobiose	Aspergillus_fischeri_NRRL_4585_JAAKEP010000007.1_282
[03]Aspergillus_fischeri_NRRL_4585_JAAKEP010000008.1_511	XP_033420294.1	3.38e-38	XP_033420294.1 probable 1,4-beta-D-glucan cellobiohydrolase C [Aspergillus lentulus]_x0001_KAF4160249.1 hypothetical protein CNMCM6069_009320 [Aspergillus lentulus]_x0001_KAF4170025.1 hypothetical protein CNMCM6936_005170 [Aspergillus lentulus]_x0001_KAF4181854.1 hypothetical protein CNMCM8060_008225 [Aspergillus lentulus]_x0001_KAF4189804.1 hypothetical protein CNMCM7927_006588 [Aspergillus lent…	157	3	Cellodextrin->Cellobiose	Aspergillus_fischeri_NRRL_4585_JAAKEP010000008.1_511
[03]Aspergillus_fischeri_NRRL_4585_JAAKEP010000009.1_218	B0XNQ1.1	1.499e-76	B0XNQ1.1 RecName: Full=Probable xyloglucan-specific endo-beta-1,4-glucanase A; AltName: Full=Xyloglucanase A; AltName: Full=Xyloglucanendohydrolase A; Flags: Precursor [Aspergillus fumigatus A1163]_x0001_KAF4262934.1 hypothetical protein CNMCM8812_004353 [Aspergillus fumigatus]_x0001_KEY77879.1 xyloglucan specific endo beta 1,4 glucanase A [Aspergillus fumigatus var. RP-2014]_x0001_KMK57277.1 xyl…	261	3	Cellodextrin->Cellobiose	Aspergillus_fischeri_NRRL_4585_JAAKEP010000009.1_218
[03]Aspergillus_fischeri_NRRL_4585_JAAKEP010000009.1_219	B0XNQ1.1	9.39e-61	B0XNQ1.1 RecName: Full=Probable xyloglucan-specific endo-beta-1,4-glucanase A; AltName: Full=Xyloglucanase A; AltName: Full=Xyloglucanendohydrolase A; Flags: Precursor [Aspergillus fumigatus A1163]_x0001_KAF4262934.1 hypothetical protein CNMCM8812_004353 [Aspergillus fumigatus]_x0001_KEY77879.1 xyloglucan specific endo beta 1,4 glucanase A [Aspergillus fumigatus var. RP-2014]_x0001_KMK57277.1 xyl…	213	3	Cellodextrin->Cellobiose	Aspergillus_fischeri_NRRL_4585_JAAKEP010000009.1_219
[03]Aspergillus_fischeri_NRRL_4585_JAAKEP010000009.1_472	XP_033413679.1	5.07e-174	XP_033413679.1 probable glucan 1,3-beta-glucosidase A [Aspergillus lentulus]_x0001_KAF4159918.1 hypothetical protein CNMCM6069_000424 [Aspergillus lentulus]_x0001_KAF4167837.1 hypothetical protein CNMCM6936_004239 [Aspergillus lentulus]_x0001_KAF4179465.1 hypothetical protein CNMCM8060_002961 [Aspergillus lentulus]_x0001_KAF4187607.1 hypothetical protein CNMCM7927_003841 [Aspergillus lentulus]_x0…	550	3	Cellodextrin->Cellobiose	Aspergillus_fischeri_NRRL_4585_JAAKEP010000009.1_472
[03]Aspergillus_fischeri_NRRL_4585_JAAKEP010000009.1_473	XP_024678189.1	1.779e-77	XP_024678189.1 putative glucan 1,3-beta-glucosidase A [Aspergillus novofumigatus IBT 16806]_x0001_PKX89594.1 putative glucan 1,3-beta-glucosidase A [Aspergillus novofumigatus IBT 16806]	264	3	Cellodextrin->Cellobiose	Aspergillus_fischeri_NRRL_4585_JAAKEP010000009.1_473
[03]Aspergillus_fischeri_NRRL_4585_JAAKEP010000010.1_329	XP_001259809.1	7.014e-27	XP_001259809.1 cell wall glucanase, putative [Aspergillus fischeri NRRL 181]_x0001_A1DEV5.1 RecName: Full=Probable glucan endo-1,3-beta-glucosidase btgC; AltName: Full=Endo-1,3-beta-glucanase btgC; AltName: Full=Laminarinase btgC [Aspergillus fischeri NRRL 181]_x0001_EAW17912.1 cell wall glucanase, putative [Aspergillus fischeri NRRL 181]	114	3	Cellodextrin->Cellobiose	Aspergillus_fischeri_NRRL_4585_JAAKEP010000010.1_329
[03]Aspergillus_fischeri_NRRL_4585_JAAKEP010000010.1_330	XP_753759.1	0	XP_753759.1 cell wall glucanase, putative [Aspergillus fumigatus Af293]_x0001_Q4WUK5.1 RecName: Full=Probable glucan endo-1,3-beta-glucosidase btgC; AltName: Full=Endo-1,3-beta-glucanase btgC; AltName: Full=Laminarinase btgC [Aspergillus fumigatus Af293]_x0001_EAL91721.1 cell wall glucanase, putative [Aspergillus fumigatus Af293]_x0001_KAH1428800.1 hypothetical protein KXX32_005229 [Aspergillus f…	1170	3	Cellodextrin->Cellobiose	Aspergillus_fischeri_NRRL_4585_JAAKEP010000010.1_330
[03]Aspergillus_fischeri_NRRL_4585_JAAKEP010000011.1_182	GAQ06327.1	1.059e-146	GAQ06327.1 probable endo-beta-1,4-glucanase D [Aspergillus lentulus]	472	3	Cellodextrin->Cellobiose	Aspergillus_fischeri_NRRL_4585_JAAKEP010000011.1_182
[03]Aspergillus_fischeri_NRRL_4585_JAAKEP010000011.1_183	GAQ06327.1	5.233e-33	GAQ06327.1 probable endo-beta-1,4-glucanase D [Aspergillus lentulus]	132	3	Cellodextrin->Cellobiose	Aspergillus_fischeri_NRRL_4585_JAAKEP010000011.1_183
[03]Aspergillus_fischeri_NRRL_4585_JAAKEP010000012.1_156	XP_001262690.1	2.202e-265	XP_001262690.1 cellulase, putative [Aspergillus fischeri NRRL 181]_x0001_EAW20793.1 cellulase, putative [Aspergillus fischeri NRRL 181]_x0001_KAG2002835.1 hypothetical protein GB937_009484 [Aspergillus fischeri]	820	3	Cellodextrin->Cellobiose	Aspergillus_fischeri_NRRL_4585_JAAKEP010000012.1_156
[03]Aspergillus_fischeri_NRRL_4585_JAAKEP010000012.1_156	XP_024678508.1	2.049e-261	XP_024678508.1 putative cellulase [Aspergillus novofumigatus IBT 16806]_x0001_PKX89913.1 putative cellulase [Aspergillus novofumigatus IBT 16806]	808	3	Cellodextrin->Cellobiose	Aspergillus_fischeri_NRRL_4585_JAAKEP010000012.1_156
[03]Aspergillus_fischeri_NRRL_4585_JAAKEP010000012.1_408	XP_746778.1	1.588e-264	XP_746778.1 endo-1,4-beta-glucanase [Aspergillus fumigatus Af293]_x0001_Q4WAJ6.1 RecName: Full=Probable endo-beta-1,4-glucanase celB; Short=Endoglucanase celB; AltName: Full=Carboxymethylcellulase celB; AltName: Full=Cellulase B; Flags: Precursor [Aspergillus fumigatus Af293]_x0001_KAH1331853.1 hypothetical protein KXX47_004178 [Aspergillus fumigatus]_x0001_EAL84740.1 endo-1,4-beta-glucanase [Asp…	818	3	Cellodextrin->Cellobiose	Aspergillus_fischeri_NRRL_4585_JAAKEP010000012.1_408
[03]Aspergillus_fischeri_NRRL_4585_JAAKEP010000017.1_103	GAQ07620.1	2.861e-137	GAQ07620.1 glucan endo-1,3-beta-glucosidase BGN13.1 [Aspergillus lentulus]	447	3	Cellodextrin->Cellobiose	Aspergillus_fischeri_NRRL_4585_JAAKEP010000017.1_103
[03]Aspergillus_fischeri_NRRL_4585_JAAKEP010000017.1_131	GAQ07632.1	7.77e-27	GAQ07632.1 probable beta-glucosidase I [Aspergillus lentulus]	115	3	Cellodextrin->Cellobiose	Aspergillus_fischeri_NRRL_4585_JAAKEP010000017.1_131
[03]Aspergillus_fischeri_NRRL_4585_JAAKEP010000017.1_146	GFF33956.1	2.257e-30	GFF33956.1 1,4-beta-D-glucan cellobiohydrolase B [Aspergillus udagawae]	124	3	Cellodextrin->Cellobiose	Aspergillus_fischeri_NRRL_4585_JAAKEP010000017.1_146
[03]Aspergillus_fischeri_NRRL_4585_JAAKEP010000017.1_146	GFF27706.1	2.257e-30	GFF27706.1 1,4-beta-D-glucan cellobiohydrolase B [Aspergillus udagawae]	124	3	Cellodextrin->Cellobiose	Aspergillus_fischeri_NRRL_4585_JAAKEP010000017.1_146
[03]Aspergillus_fischeri_NRRL_4585_JAAKEP010000020.1_167	XP_033417623.1	4.857e-130	XP_033417623.1 probable beta-glucosidase L [Aspergillus lentulus]_x0001_GFF44633.1 probable beta-glucosidase L [Aspergillus lentulus]_x0001_GFF68910.1 probable beta-glucosidase L [Aspergillus lentulus]_x0001_GFG14176.1 probable beta-glucosidase L [Aspergillus lentulus]	419	3	Cellodextrin->Cellobiose	Aspergillus_fischeri_NRRL_4585_JAAKEP010000020.1_167
[03]Aspergillus_fischeri_NRRL_4585_JAAKEP010000020.1_169	XP_033417623.1	8.788e-111	XP_033417623.1 probable beta-glucosidase L [Aspergillus lentulus]_x0001_GFF44633.1 probable beta-glucosidase L [Aspergillus lentulus]_x0001_GFF68910.1 probable beta-glucosidase L [Aspergillus lentulus]_x0001_GFG14176.1 probable beta-glucosidase L [Aspergillus lentulus]	366	3	Cellodextrin->Cellobiose	Aspergillus_fischeri_NRRL_4585_JAAKEP010000020.1_169
[03]Aspergillus_fischeri_NRRL_4585_JAAKEP010000020.1_169	XP_001261562.1	1.204e-110	XP_001261562.1 glycosyl hydrolase, putative [Aspergillus fischeri NRRL 181]_x0001_A1DCV5.1 RecName: Full=Probable beta-glucosidase L; AltName: Full=Beta-D-glucoside glucohydrolase L; AltName: Full=Cellobiase L; AltName: Full=Gentiobiase L; Flags: Precursor [Aspergillus fischeri NRRL 181]_x0001_AIM56897.1 beta-glucosidase [Aspergillus fischeri]_x0001_EAW19665.1 glycosyl hydrolase, putative [Asperg…	365	3	Cellodextrin->Cellobiose	Aspergillus_fischeri_NRRL_4585_JAAKEP010000020.1_169
[03]Aspergillus_fischeri_NRRL_4585_JAAKEP010000021.1_12	XP_001263204.1	0	XP_001263204.1 beta-glucosidase [Aspergillus fischeri NRRL 181]_x0001_EAW21307.1 beta-glucosidase [Aspergillus fischeri NRRL 181]	954	3	Cellodextrin->Cellobiose	Aspergillus_fischeri_NRRL_4585_JAAKEP010000021.1_12
[03]Aspergillus_fischeri_NRRL_4585_JAAKEP010000023.1_85	XP_001257563.1	0	XP_001257563.1 glycosyl hydrolase, putative [Aspergillus fischeri NRRL 181]_x0001_A1DLJ5.1 RecName: Full=Probable beta-glucosidase E; AltName: Full=Beta-D-glucoside glucohydrolase E; AltName: Full=Cellobiase E; AltName: Full=Gentiobiase E [Aspergillus fischeri NRRL 181]_x0001_EAW15666.1 glycosyl hydrolase, putative [Aspergillus fischeri NRRL 181]	1584	3	Cellodextrin->Cellobiose	Aspergillus_fischeri_NRRL_4585_JAAKEP010000023.1_85
[03]Aspergillus_fischeri_NRRL_4585_JAAKEP010000023.1_86	XP_001257563.1	7.313e-118	XP_001257563.1 glycosyl hydrolase, putative [Aspergillus fischeri NRRL 181]_x0001_A1DLJ5.1 RecName: Full=Probable beta-glucosidase E; AltName: Full=Beta-D-glucoside glucohydrolase E; AltName: Full=Cellobiase E; AltName: Full=Gentiobiase E [Aspergillus fischeri NRRL 181]_x0001_EAW15666.1 glycosyl hydrolase, putative [Aspergillus fischeri NRRL 181]	384	3	Cellodextrin->Cellobiose	Aspergillus_fischeri_NRRL_4585_JAAKEP010000023.1_86
[03]Aspergillus_fischeri_NRRL_4585_JAAKEP010000023.1_86	GAQ03668.1	1.098e-108	GAQ03668.1 probable beta-glucosidase E [Aspergillus lentulus]	357	3	Cellodextrin->Cellobiose	Aspergillus_fischeri_NRRL_4585_JAAKEP010000023.1_86
[03]Aspergillus_fischeri_NRRL_4585_JAAKEP010000024.1_92	XP_001264285.1	1.021e-32	XP_001264285.1 beta-glucosidase, putative [Aspergillus fischeri NRRL 181]_x0001_EAW22388.1 beta-glucosidase, putative [Aspergillus fischeri NRRL 181]	130	3	Cellodextrin->Cellobiose	Aspergillus_fischeri_NRRL_4585_JAAKEP010000024.1_92
[03]Aspergillus_fischeri_NRRL_4585_JAAKEP010000024.1_92	XP_752840.1	2.642e-32	XP_752840.1 beta-glucosidase, putative [Aspergillus fumigatus Af293]_x0001_EDP56707.1 beta-glucosidase, putative [Aspergillus fumigatus A1163]_x0001_KAF4258072.1 hypothetical protein CNMCM8057_003382 [Aspergillus fumigatus]_x0001_KMK55716.1 beta-glucosidase [Aspergillus fumigatus Z5]_x0001_EAL90802.1 beta-glucosidase, putative [Aspergillus fumigatus Af293]_x0001_KAF4261308.1 hypothetical protein …	129	3	Cellodextrin->Cellobiose	Aspergillus_fischeri_NRRL_4585_JAAKEP010000024.1_92
[03]Aspergillus_fischeri_NRRL_4585_JAAKEP010000024.1_93	XP_001264285.1	1.075e-103	XP_001264285.1 beta-glucosidase, putative [Aspergillus fischeri NRRL 181]_x0001_EAW22388.1 beta-glucosidase, putative [Aspergillus fischeri NRRL 181]	342	3	Cellodextrin->Cellobiose	Aspergillus_fischeri_NRRL_4585_JAAKEP010000024.1_93
[03]Aspergillus_fischeri_NRRL_4585_JAAKEP010000024.1_94	XP_001264285.1	8.659e-103	XP_001264285.1 beta-glucosidase, putative [Aspergillus fischeri NRRL 181]_x0001_EAW22388.1 beta-glucosidase, putative [Aspergillus fischeri NRRL 181]	337	3	Cellodextrin->Cellobiose	Aspergillus_fischeri_NRRL_4585_JAAKEP010000024.1_94
[03]Aspergillus_fischeri_NRRL_4585_JAAKEP010000025.1_232	KAH1493909.1	5.104e-79	KAH1493909.1 hypothetical protein KXX42_007109 [Aspergillus fumigatus]_x0001_KEY78853.1 cellulase CelA/allergen Asp F7 [Aspergillus fumigatus var. RP-2014]_x0001_KAH1550583.1 hypothetical protein KXX57_009407 [Aspergillus fumigatus]_x0001_KAH1979348.1 hypothetical protein KXW88_007224 [Aspergillus fumigatus]_x0001_KAH2317184.1 hypothetical protein KXV47_009033 [Aspergillus fumigatus]	269	3	Cellodextrin->Cellobiose	Aspergillus_fischeri_NRRL_4585_JAAKEP010000025.1_232
[03]Aspergillus_fischeri_NRRL_4585_JAAKEP010000025.1_233	XP_024685660.1	3.348e-89	XP_024685660.1 putative extracellular cellulase CelA [Aspergillus novofumigatus IBT 16806]_x0001_PKX97065.1 putative extracellular cellulase CelA [Aspergillus novofumigatus IBT 16806]	302	3	Cellodextrin->Cellobiose	Aspergillus_fischeri_NRRL_4585_JAAKEP010000025.1_233
[03]Aspergillus_fischeri_NRRL_4585_JAAKEP010000028.1_236	XP_001266349.1	1.641e-59	XP_001266349.1 cellulase, putative [Aspergillus fischeri NRRL 181]_x0001_EAW24452.1 cellulase, putative [Aspergillus fischeri NRRL 181]_x0001_KAG2026348.1 hypothetical protein GB937_001857 [Aspergillus fischeri]	213	3	Cellodextrin->Cellobiose	Aspergillus_fischeri_NRRL_4585_JAAKEP010000028.1_236
[03]Aspergillus_fischeri_NRRL_4585_JAAKEP010000028.1_236	GAQ08789.1	2.811e-58	GAQ08789.1 cellulase/esterase CelE [Aspergillus lentulus]	209	3	Cellodextrin->Cellobiose	Aspergillus_fischeri_NRRL_4585_JAAKEP010000028.1_236
[03]Aspergillus_fischeri_NRRL_4585_JAAKEP010000028.1_237	XP_024685055.1	4.343e-142	XP_024685055.1 putative cellulase [Aspergillus novofumigatus IBT 16806]_x0001_PKX96460.1 putative cellulase [Aspergillus novofumigatus IBT 16806]	456	3	Cellodextrin->Cellobiose	Aspergillus_fischeri_NRRL_4585_JAAKEP010000028.1_237
[03]Aspergillus_fischeri_NRRL_4585_JAAKEP010000029.1_282	GAQ10355.1	1.243e-202	GAQ10355.1 probable alpha/beta-glucosidase agdC [Aspergillus lentulus]	635	3	Cellodextrin->Cellobiose	Aspergillus_fischeri_NRRL_4585_JAAKEP010000029.1_282
[03]Aspergillus_fischeri_NRRL_4585_JAAKEP010000029.1_283	GFF58305.1	1.64e-15	GFF58305.1 probable alpha/beta-glucosidase agdC [Aspergillus lentulus]	81	3	Cellodextrin->Cellobiose	Aspergillus_fischeri_NRRL_4585_JAAKEP010000029.1_283
[03]Aspergillus_fischeri_NRRL_4585_JAAKEP010000029.1_284	XP_752991.1	6.976e-97	XP_752991.1 alpha-glucosidase, putative [Aspergillus fumigatus Af293]_x0001_B0XNL6.1 RecName: Full=Probable alpha/beta-glucosidase agdC; Flags: Precursor [Aspergillus fumigatus A1163]_x0001_Q4WRH9.1 RecName: Full=Probable alpha/beta-glucosidase agdC; Flags: Precursor [Aspergillus fumigatus Af293]_x0001_KAF4253622.1 hypothetical protein CNMCM8714_006044 [Aspergillus fumigatus]_x0001_KMK55586.1 alp…	320	3	Cellodextrin->Cellobiose	Aspergillus_fischeri_NRRL_4585_JAAKEP010000029.1_284
[03]Aspergillus_fischeri_NRRL_4585_JAAKEP010000029.1_285	XP_033413285.1	1.069e-25	XP_033413285.1 probable alpha/beta-glucosidase agdC [Aspergillus lentulus]_x0001_KAF4153492.1 hypothetical protein CNMCM6069_000702 [Aspergillus lentulus]_x0001_KAF4166002.1 hypothetical protein CNMCM6936_007199 [Aspergillus lentulus]_x0001_KAF4173428.1 hypothetical protein CNMCM8060_000148 [Aspergillus lentulus]_x0001_KAF4194239.1 hypothetical protein CNMCM8694_007827 [Aspergillus lentulus]_x000…	110	3	Cellodextrin->Cellobiose	Aspergillus_fischeri_NRRL_4585_JAAKEP010000029.1_285
[03]Aspergillus_fischeri_NRRL_4585_JAAKEP010000029.1_286	GFF36148.1	7.449e-134	GFF36148.1 probable alpha/beta-glucosidase agdC [Aspergillus udagawae]	431	3	Cellodextrin->Cellobiose	Aspergillus_fischeri_NRRL_4585_JAAKEP010000029.1_286
[03]Aspergillus_fischeri_NRRL_4585_JAAKEP010000029.1_287	XP_752991.1	8.385e-34	XP_752991.1 alpha-glucosidase, putative [Aspergillus fumigatus Af293]_x0001_B0XNL6.1 RecName: Full=Probable alpha/beta-glucosidase agdC; Flags: Precursor [Aspergillus fumigatus A1163]_x0001_Q4WRH9.1 RecName: Full=Probable alpha/beta-glucosidase agdC; Flags: Precursor [Aspergillus fumigatus Af293]_x0001_KAF4253622.1 hypothetical protein CNMCM8714_006044 [Aspergillus fumigatus]_x0001_KMK55586.1 alp…	134	3	Cellodextrin->Cellobiose	Aspergillus_fischeri_NRRL_4585_JAAKEP010000029.1_287
[03]Aspergillus_fischeri_NRRL_4585_JAAKEP010000029.1_318	XP_024682285.1	1.175e-122	XP_024682285.1 putative beta-glucosidase [Aspergillus novofumigatus IBT 16806]_x0001_PKX93690.1 putative beta-glucosidase [Aspergillus novofumigatus IBT 16806]	398	3	Cellodextrin->Cellobiose	Aspergillus_fischeri_NRRL_4585_JAAKEP010000029.1_318
[03]Aspergillus_fischeri_NRRL_4585_JAAKEP010000029.1_319	XP_033413302.1	2.324e-149	XP_033413302.1 beta-glucosidase 1B [Aspergillus lentulus]_x0001_KAF4153744.1 hypothetical protein CNMCM6069_000367 [Aspergillus lentulus]_x0001_KAF4165985.1 hypothetical protein CNMCM6936_007182 [Aspergillus lentulus]_x0001_KAF4173379.1 hypothetical protein CNMCM8060_000165 [Aspergillus lentulus]_x0001_KAF4188061.1 hypothetical protein CNMCM7927_002553 [Aspergillus lentulus]_x0001_KAF4192409.1 hy…	477	3	Cellodextrin->Cellobiose	Aspergillus_fischeri_NRRL_4585_JAAKEP010000029.1_319
[03]Aspergillus_fischeri_NRRL_4585_JAAKEP010000033.1_238	XP_001264012.1	1.68e-25	XP_001264012.1 glycosyl hydrolase, putative [Aspergillus fischeri NRRL 181]_x0001_A1D122.1 RecName: Full=Probable beta-glucosidase M; AltName: Full=Beta-D-glucoside glucohydrolase M; AltName: Full=Cellobiase M; AltName: Full=Gentiobiase M; Flags: Precursor [Aspergillus fischeri NRRL 181]_x0001_EAW22115.1 glycosyl hydrolase, putative [Aspergillus fischeri NRRL 181]	109	3	Cellodextrin->Cellobiose	Aspergillus_fischeri_NRRL_4585_JAAKEP010000033.1_238
[03]Aspergillus_fischeri_NRRL_4585_JAAKEP010000033.1_239	XP_033413418.1	2.317e-34	XP_033413418.1 probable beta-glucosidase M [Aspergillus lentulus]_x0001_GFF32087.1 probable beta-glucosidase M [Aspergillus lentulus]_x0001_GFF90000.1 probable beta-glucosidase M [Aspergillus lentulus]_x0001_GFG03953.1 probable beta-glucosidase M [Aspergillus lentulus]	136	3	Cellodextrin->Cellobiose	Aspergillus_fischeri_NRRL_4585_JAAKEP010000033.1_239
[03]Aspergillus_fischeri_NRRL_4585_JAAKEP010000033.1_239	GFF67325.1	2.317e-34	GFF67325.1 probable beta-glucosidase M [Aspergillus lentulus]_x0001_GFF88727.1 probable beta-glucosidase M [Aspergillus lentulus]	136	3	Cellodextrin->Cellobiose	Aspergillus_fischeri_NRRL_4585_JAAKEP010000033.1_239
[03]Aspergillus_fischeri_NRRL_4585_JAAKEP010000033.1_240	XP_033413418.1	8.02e-32	XP_033413418.1 probable beta-glucosidase M [Aspergillus lentulus]_x0001_GFF32087.1 probable beta-glucosidase M [Aspergillus lentulus]_x0001_GFF90000.1 probable beta-glucosidase M [Aspergillus lentulus]_x0001_GFG03953.1 probable beta-glucosidase M [Aspergillus lentulus]	129	3	Cellodextrin->Cellobiose	Aspergillus_fischeri_NRRL_4585_JAAKEP010000033.1_240
[03]Aspergillus_fischeri_NRRL_4585_JAAKEP010000033.1_244	GFF67328.1	3.133e-109	GFF67328.1 probable beta-glucosidase M [Aspergillus lentulus]_x0001_GFF88730.1 probable beta-glucosidase M [Aspergillus lentulus]_x0001_GFF90003.1 probable beta-glucosidase M [Aspergillus lentulus]_x0001_GFG03952.1 probable beta-glucosidase M [Aspergillus lentulus]	358	3	Cellodextrin->Cellobiose	Aspergillus_fischeri_NRRL_4585_JAAKEP010000033.1_244
[03]Aspergillus_fischeri_NRRL_4585_JAAKEP010000034.1_261	XP_001262213.1	1.613e-218	XP_001262213.1 endoglucanase, putative [Aspergillus fischeri NRRL 181]_x0001_A1DBS6.1 RecName: Full=Probable endo-beta-1,4-glucanase D; Short=Endoglucanase D; AltName: Full=Carboxymethylcellulase D; AltName: Full=Cellulase D; Flags: Precursor [Aspergillus fischeri NRRL 181]_x0001_EAW20316.1 endoglucanase, putative [Aspergillus fischeri NRRL 181]_x0001_KAG2005211.1 hypothetical protein GB937_00890…	687	3	Cellodextrin->Cellobiose	Aspergillus_fischeri_NRRL_4585_JAAKEP010000034.1_261
[03]Aspergillus_fischeri_NRRL_4585_JAAKEP010000034.1_261	XP_024679790.1	1.25e-187	XP_024679790.1 endo-beta-1,4-glucanase D [Aspergillus novofumigatus IBT 16806]_x0001_PKX91195.1 endo-beta-1,4-glucanase D [Aspergillus novofumigatus IBT 16806]	598	3	Cellodextrin->Cellobiose	Aspergillus_fischeri_NRRL_4585_JAAKEP010000034.1_261
[03]Aspergillus_fischeri_NRRL_4585_JAAKEP010000034.1_47	GFF56745.1	0	GFF56745.1 probable beta-glucosidase G [Aspergillus udagawae]	1494	3	Cellodextrin->Cellobiose	Aspergillus_fischeri_NRRL_4585_JAAKEP010000034.1_47
[03]Aspergillus_fischeri_NRRL_4585_JAAKEP010000040.1_42	XP_033415317.1	2.687e-17	XP_033415317.1 probable beta-glucosidase M [Aspergillus lentulus]_x0001_KAF4163711.1 hypothetical protein CNMCM6936_000423 [Aspergillus lentulus]_x0001_GFF37783.1 probable beta-glucosidase M [Aspergillus lentulus]_x0001_GFF57655.1 probable beta-glucosidase M [Aspergillus lentulus]_x0001_GFF79505.1 probable beta-glucosidase M [Aspergillus lentulus]_x0001_GFF79650.1 probable beta-glucosidase M [Asp…	85	3	Cellodextrin->Cellobiose	Aspergillus_fischeri_NRRL_4585_JAAKEP010000040.1_42
[03]Aspergillus_fischeri_NRRL_4585_JAAKEP010000040.1_43	XP_033415317.1	0	XP_033415317.1 probable beta-glucosidase M [Aspergillus lentulus]_x0001_KAF4163711.1 hypothetical protein CNMCM6936_000423 [Aspergillus lentulus]_x0001_GFF37783.1 probable beta-glucosidase M [Aspergillus lentulus]_x0001_GFF57655.1 probable beta-glucosidase M [Aspergillus lentulus]_x0001_GFF79505.1 probable beta-glucosidase M [Aspergillus lentulus]_x0001_GFF79650.1 probable beta-glucosidase M [Asp…	1546	3	Cellodextrin->Cellobiose	Aspergillus_fischeri_NRRL_4585_JAAKEP010000040.1_43
[03]Aspergillus_fischeri_NRRL_4585_JAAKEP010000040.1_77	XP_001261834.1	1.183e-23	XP_001261834.1 cellulase, putative [Aspergillus fischeri NRRL 181]_x0001_EAW19937.1 cellulase, putative [Aspergillus fischeri NRRL 181]	104	3	Cellodextrin->Cellobiose	Aspergillus_fischeri_NRRL_4585_JAAKEP010000040.1_77
[03]Aspergillus_fischeri_NRRL_4585_JAAKEP010000040.1_77	XP_024678752.1	5.779e-23	XP_024678752.1 putative cellulase [Aspergillus novofumigatus IBT 16806]_x0001_PKX90157.1 putative cellulase [Aspergillus novofumigatus IBT 16806]	102	3	Cellodextrin->Cellobiose	Aspergillus_fischeri_NRRL_4585_JAAKEP010000040.1_77
[03]Aspergillus_fischeri_NRRL_4585_JAAKEP010000041.1_1	KAH1431656.1	3.588e-163	KAH1431656.1 Secreted beta-glucosidase sun1 [Aspergillus fumigatus]	518	3	Cellodextrin->Cellobiose	Aspergillus_fischeri_NRRL_4585_JAAKEP010000041.1_1
[03]Aspergillus_fischeri_NRRL_4585_JAAKEP010000041.1_1	XP_748964.1	3.588e-163	XP_748964.1 SUN domain protein (Uth1), putative [Aspergillus fumigatus Af293]_x0001_Q4WGL5.1 RecName: Full=Secreted beta-glucosidase sun1; Flags: Precursor [Aspergillus fumigatus Af293]_x0001_EDP48386.1 SUN domain protein (Uth1), putative [Aspergillus fumigatus A1163]_x0001_KAF4262380.1 hypothetical protein CNMCM8714_000113 [Aspergillus fumigatus]_x0001_KMK56149.1 SUN domain-containing protein (U…	518	3	Cellodextrin->Cellobiose	Aspergillus_fischeri_NRRL_4585_JAAKEP010000041.1_1
[03]Aspergillus_fischeri_NRRL_4585_JAAKEP010000042.1_158	GAQ12284.1	1.226e-96	GAQ12284.1 beta-glucosidase 1B [Aspergillus lentulus]	321	3	Cellodextrin->Cellobiose	Aspergillus_fischeri_NRRL_4585_JAAKEP010000042.1_158
[03]Aspergillus_fischeri_NRRL_4585_JAAKEP010000042.1_243	KAF4256106.1	8.59e-235	KAF4256106.1 hypothetical protein CNMCM8057_004242 [Aspergillus fumigatus]_x0001_KEY80480.1 endoglucanase/cellulase [Aspergillus fumigatus var. RP-2014]_x0001_KMK58269.1 endoglucanase/cellulase, putative [Aspergillus fumigatus Z5]_x0001_KAF4256401.1 hypothetical protein CNMCM8714_003592 [Aspergillus fumigatus]_x0001_KAF4259954.1 hypothetical protein CNMCM8812_005664 [Aspergillus fumigatus]	731	3	Cellodextrin->Cellobiose	Aspergillus_fischeri_NRRL_4585_JAAKEP010000042.1_243
[03]Aspergillus_fischeri_NRRL_4585_JAAKEP010000042.1_251	GAQ09970.1	2.825e-168	GAQ09970.1 glucan 1,3-beta-glucosidase [Aspergillus lentulus]	535	3	Cellodextrin->Cellobiose	Aspergillus_fischeri_NRRL_4585_JAAKEP010000042.1_251
[03]Aspergillus_fischeri_NRRL_4585_JAAKEP010000042.1_252	GAQ09970.1	1.308e-72	GAQ09970.1 glucan 1,3-beta-glucosidase [Aspergillus lentulus]	249	3	Cellodextrin->Cellobiose	Aspergillus_fischeri_NRRL_4585_JAAKEP010000042.1_252
[03]Aspergillus_fischeri_NRRL_4585_JAAKEP010000045.1_2	XP_001260445.1	7.365e-200	XP_001260445.1 endoglucanase/cellulase, putative [Aspergillus fischeri NRRL 181]_x0001_EAW18548.1 endoglucanase/cellulase, putative [Aspergillus fischeri NRRL 181]_x0001_KAG2007612.1 hypothetical protein GB937_008423 [Aspergillus fischeri]	627	3	Cellodextrin->Cellobiose	Aspergillus_fischeri_NRRL_4585_JAAKEP010000045.1_2
[03]Aspergillus_fischeri_NRRL_4585_JAAKEP010000045.1_2	GFF29144.1	5.328e-161	GFF29144.1 probable endo-beta-1,4-glucanase B [Aspergillus udagawae]	515	3	Cellodextrin->Cellobiose	Aspergillus_fischeri_NRRL_4585_JAAKEP010000045.1_2
[03]Aspergillus_fischeri_NRRL_4585_JAAKEP010000049.1_163	XP_001266515.1	4.133e-220	XP_001266515.1 cellulase, putative [Aspergillus fischeri NRRL 181]_x0001_EAW24618.1 cellulase, putative [Aspergillus fischeri NRRL 181]_x0001_KAG2002698.1 hypothetical protein GB937_009568 [Aspergillus fischeri]	686	3	Cellodextrin->Cellobiose	Aspergillus_fischeri_NRRL_4585_JAAKEP010000049.1_163
[03]Aspergillus_fischeri_NRRL_4585_JAAKEP010000054.1_113	XP_001259973.1	8.769e-28	XP_001259973.1 beta-glucosidase, putative [Aspergillus fischeri NRRL 181]_x0001_EAW18076.1 beta-glucosidase, putative [Aspergillus fischeri NRRL 181]	118	3	Cellodextrin->Cellobiose	Aspergillus_fischeri_NRRL_4585_JAAKEP010000054.1_113
[03]Aspergillus_fischeri_NRRL_4585_JAAKEP010000054.1_113	XP_024685550.1	2.081e-26	XP_024685550.1 beta-glucosidase-related glycosidase [Aspergillus novofumigatus IBT 16806]_x0001_PKX96955.1 beta-glucosidase-related glycosidase [Aspergillus novofumigatus IBT 16806]	114	3	Cellodextrin->Cellobiose	Aspergillus_fischeri_NRRL_4585_JAAKEP010000054.1_113
[03]Aspergillus_fischeri_NRRL_4585_JAAKEP010000054.1_114	XP_033413931.1	1.784e-16	XP_033413931.1 periplasmic beta-glucosidase [Aspergillus lentulus]_x0001_GFF33670.1 periplasmic beta-glucosidase [Aspergillus lentulus]_x0001_GFF74025.1 periplasmic beta-glucosidase [Aspergillus lentulus]_x0001_GFG07681.1 periplasmic beta-glucosidase [Aspergillus lentulus]	84	3	Cellodextrin->Cellobiose	Aspergillus_fischeri_NRRL_4585_JAAKEP010000054.1_114
[03]Aspergillus_fischeri_NRRL_4585_JAAKEP010000054.1_120	KAF4259773.1	1.157e-45	KAF4259773.1 hypothetical protein CNMCM8714_001494 [Aspergillus fumigatus]_x0001_KMK59360.1 beta-glucosidase, putative [Aspergillus fumigatus Z5]_x0001_KAF4268343.1 hypothetical protein CNMCM8812_001874 [Aspergillus fumigatus]_x0001_KAF4276178.1 hypothetical protein CNMCM8057_005002 [Aspergillus fumigatus]_x0001_KAF4280163.1 hypothetical protein CNMCM8689_002435 [Aspergillus fumigatus]	169	3	Cellodextrin->Cellobiose	Aspergillus_fischeri_NRRL_4585_JAAKEP010000054.1_120
[03]Aspergillus_fischeri_NRRL_4585_JAAKEP010000054.1_120	XP_753926.1	1.157e-45	XP_753926.1 beta-glucosidase, putative [Aspergillus fumigatus Af293]_x0001_EAL91888.1 beta-glucosidase, putative [Aspergillus fumigatus Af293]	169	3	Cellodextrin->Cellobiose	Aspergillus_fischeri_NRRL_4585_JAAKEP010000054.1_120
[03]Aspergillus_fischeri_NRRL_4585_JAAKEP010000054.1_149	XP_753915.1	8.852e-131	XP_753915.1 beta-glucosidase [Aspergillus fumigatus Af293]_x0001_Q4WU49.1 RecName: Full=Probable beta-glucosidase I; AltName: Full=Beta-D-glucoside glucohydrolase I; AltName: Full=Cellobiase I; AltName: Full=Gentiobiase I [Aspergillus fumigatus Af293]_x0001_EAL91877.1 beta-glucosidase [Aspergillus fumigatus Af293]_x0001_KAH2288630.1 hypothetical protein KXW02_007344 [Aspergillus fumigatus]	421	3	Cellodextrin->Cellobiose	Aspergillus_fischeri_NRRL_4585_JAAKEP010000054.1_149
[03]Aspergillus_fischeri_NRRL_4585_JAAKEP010000054.1_150	XP_033413944.1	0	XP_033413944.1 beta-glucosidase [Aspergillus lentulus]_x0001_GFF33708.1 beta-glucosidase [Aspergillus lentulus]_x0001_GFF61866.1 beta-glucosidase [Aspergillus lentulus]_x0001_GFF64717.1 beta-glucosidase [Aspergillus lentulus]	1239	3	Cellodextrin->Cellobiose	Aspergillus_fischeri_NRRL_4585_JAAKEP010000054.1_150
[03]Aspergillus_fischeri_NRRL_4585_JAAKEP010000070.1_33	XP_755269.1	1.768e-80	XP_755269.1 endo-beta-1,6-glucanase, putative [Aspergillus fumigatus Af293]_x0001_Q4X1N4.1 RecName: Full=Probable glucan endo-1,6-beta-glucosidase B; AltName: Full=Beta-1,6-glucanase B; AltName: Full=Endo-1,6-beta-D-glucanase B; AltName: Full=Endo-1,6-beta-glucanase B; Flags: Precursor [Aspergillus fumigatus Af293]_x0001_EAL93231.1 endo-beta-1,6-glucanase, putative [Aspergillus fumigatus Af293]	271	3	Cellodextrin->Cellobiose	Aspergillus_fischeri_NRRL_4585_JAAKEP010000070.1_33
[03]Aspergillus_fischeri_NRRL_4585_JAAKEP010000070.1_33	B0XRX9.1	1.768e-80	B0XRX9.1 RecName: Full=Probable glucan endo-1,6-beta-glucosidase B; AltName: Full=Beta-1,6-glucanase B; AltName: Full=Endo-1,6-beta-D-glucanase B; AltName: Full=Endo-1,6-beta-glucanase B; Flags: Precursor [Aspergillus fumigatus A1163]_x0001_EDP54465.1 endo-beta-1,6-glucanase, putative [Aspergillus fumigatus A1163]_x0001_KEY77290.1 glucan endo 1,6 beta glucosidase B [Aspergillus fumigatus var. RP-…	271	3	Cellodextrin->Cellobiose	Aspergillus_fischeri_NRRL_4585_JAAKEP010000070.1_33
[03]Aspergillus_fischeri_NRRL_4585_JAAKEP010000070.1_34	XP_001260430.1	2.365e-158	XP_001260430.1 cellulase, putative [Aspergillus fischeri NRRL 181]_x0001_A1DGM6.1 RecName: Full=Probable glucan endo-1,6-beta-glucosidase B; AltName: Full=Beta-1,6-glucanase B; AltName: Full=Endo-1,6-beta-D-glucanase B; AltName: Full=Endo-1,6-beta-glucanase B; Flags: Precursor [Aspergillus fischeri NRRL 181]_x0001_EAW18533.1 cellulase, putative [Aspergillus fischeri NRRL 181]_x0001_KAG2021721.1 h…	505	3	Cellodextrin->Cellobiose	Aspergillus_fischeri_NRRL_4585_JAAKEP010000070.1_34
[03]Aspergillus_fischeri_NRRL_4585_JAAKEP010000075.1_19	XP_001265091.1	1.405e-170	XP_001265091.1 beta-glucosidase, putative [Aspergillus fischeri NRRL 181]_x0001_A1D451.1 RecName: Full=Probable beta-glucosidase A; AltName: Full=Beta-D-glucoside glucohydrolase A; AltName: Full=Cellobiase A; AltName: Full=Gentiobiase A; Flags: Precursor [Aspergillus fischeri NRRL 181]_x0001_EAW23194.1 beta-glucosidase, putative [Aspergillus fischeri NRRL 181]	540	3	Cellodextrin->Cellobiose	Aspergillus_fischeri_NRRL_4585_JAAKEP010000075.1_19
[03]Aspergillus_fischeri_NRRL_4585_JAAKEP010000075.1_19	GFF44222.1	1.926e-170	GFF44222.1 probable beta-glucosidase A [Aspergillus udagawae]	540	3	Cellodextrin->Cellobiose	Aspergillus_fischeri_NRRL_4585_JAAKEP010000075.1_19
[03]Aspergillus_fischeri_NRRL_4585_JAAKEP010000075.1_20	GAQ11216.1	1.874e-91	GAQ11216.1 probable beta-glucosidase A [Aspergillus lentulus]	307	3	Cellodextrin->Cellobiose	Aspergillus_fischeri_NRRL_4585_JAAKEP010000075.1_20
[03]Aspergillus_fischeri_NRRL_4585_JAAKEP010000084.1_26	XP_001258633.1	1.351e-30	XP_001258633.1 GPI-anchored cell wall beta-1,3-endoglucanase EglC [Aspergillus fischeri NRRL 181]_x0001_A1DJ47.1 RecName: Full=Probable glucan endo-1,3-beta-glucosidase eglC; AltName: Full=Endo-1,3-beta-glucanase eglC; AltName: Full=Laminarinase eglC; Flags: Precursor [Aspergillus fischeri NRRL 181]_x0001_EAW16736.1 GPI-anchored cell wall beta-1,3-endoglucanase EglC [Aspergillus fischeri NRRL 181]	125	3	Cellodextrin->Cellobiose	Aspergillus_fischeri_NRRL_4585_JAAKEP010000084.1_26
[03]Aspergillus_fischeri_NRRL_4585_JAAKEP010000084.1_26	KAF4156621.1	3.494e-30	KAF4156621.1 hypothetical protein CNMCM6069_006519 [Aspergillus lentulus]_x0001_GFF62644.1 probable glucan endo-1,3-beta-glucosidase eglC [Aspergillus lentulus]_x0001_GFF68077.1 probable glucan endo-1,3-beta-glucosidase eglC [Aspergillus lentulus]_x0001_GFF68372.1 probable glucan endo-1,3-beta-glucosidase eglC [Aspergillus lentulus]	124	3	Cellodextrin->Cellobiose	Aspergillus_fischeri_NRRL_4585_JAAKEP010000084.1_26
[03]Aspergillus_fischeri_NRRL_4585_JAAKEP010000084.1_35	GFG08462.1	1.377e-163	GFG08462.1 probable beta-glucosidase I [Aspergillus lentulus]	519	3	Cellodextrin->Cellobiose	Aspergillus_fischeri_NRRL_4585_JAAKEP010000084.1_35
[03]Aspergillus_fischeri_NRRL_4585_JAAKEP010000084.1_36	XP_033417740.1	2.967e-297	XP_033417740.1 probable beta-glucosidase I [Aspergillus lentulus]_x0001_GFF45097.1 probable beta-glucosidase I [Aspergillus lentulus]_x0001_GFF62602.1 probable beta-glucosidase I [Aspergillus lentulus]_x0001_GFF68411.1 probable beta-glucosidase I [Aspergillus lentulus]	917	3	Cellodextrin->Cellobiose	Aspergillus_fischeri_NRRL_4585_JAAKEP010000084.1_36
[03]Aspergillus_fischeri_NRRL_4585_JAAKEP010000084.1_36	GFG08462.1	4.065e-297	GFG08462.1 probable beta-glucosidase I [Aspergillus lentulus]	917	3	Cellodextrin->Cellobiose	Aspergillus_fischeri_NRRL_4585_JAAKEP010000084.1_36
[03]Aspergillus_fischeri_NRRL_4585_JAAKEP010000084.1_37	XP_033417740.1	9.32e-16	XP_033417740.1 probable beta-glucosidase I [Aspergillus lentulus]_x0001_GFF45097.1 probable beta-glucosidase I [Aspergillus lentulus]_x0001_GFF62602.1 probable beta-glucosidase I [Aspergillus lentulus]_x0001_GFF68411.1 probable beta-glucosidase I [Aspergillus lentulus]	80	3	Cellodextrin->Cellobiose	Aspergillus_fischeri_NRRL_4585_JAAKEP010000084.1_37
[03]Aspergillus_fischeri_NRRL_4585_JAAKEP010000099.1_37	XP_751323.1	4.6e-52	XP_751323.1 beta-glucosidase, putative [Aspergillus fumigatus Af293]_x0001_Q4WL79.1 RecName: Full=Probable beta-glucosidase H; AltName: Full=Beta-D-glucoside glucohydrolase H; AltName: Full=Cellobiase H; AltName: Full=Gentiobiase H [Aspergillus fumigatus Af293]_x0001_EAL89285.1 beta-glucosidase, putative [Aspergillus fumigatus Af293]_x0001_KAH1911635.1 hypothetical protein KXV57_000019 [Aspergill…	188	3	Cellodextrin->Cellobiose	Aspergillus_fischeri_NRRL_4585_JAAKEP010000099.1_37
[03]Aspergillus_fischeri_NRRL_4585_JAAKEP010000099.1_38	XP_751323.1	0	XP_751323.1 beta-glucosidase, putative [Aspergillus fumigatus Af293]_x0001_Q4WL79.1 RecName: Full=Probable beta-glucosidase H; AltName: Full=Beta-D-glucoside glucohydrolase H; AltName: Full=Cellobiase H; AltName: Full=Gentiobiase H [Aspergillus fumigatus Af293]_x0001_EAL89285.1 beta-glucosidase, putative [Aspergillus fumigatus Af293]_x0001_KAH1911635.1 hypothetical protein KXV57_000019 [Aspergill…	1334	3	Cellodextrin->Cellobiose	Aspergillus_fischeri_NRRL_4585_JAAKEP010000099.1_38
[03]Aspergillus_fischeri_NRRL_4585_JAAKEP010000114.1_15	GFF81604.1	1.334E-322	GFF81604.1 beta-glucosidase 1B [Aspergillus lentulus]	991	3	Cellodextrin->Cellobiose	Aspergillus_fischeri_NRRL_4585_JAAKEP010000114.1_15
[03]Chaetomium_cochliodes_LSBY01000003.1_28	KAI0398539.1	1.497e-38	KAI0398539.1 putative cellulose 1, 4-beta-cellobiosidase [Xylariaceae sp. FL0594]	148	3	Cellodextrin->Cellobiose	Chaetomium_cochliodes_LSBY01000003.1_28
[03]Chaetomium_cochliodes_LSBY01000003.1_28	KAI1273374.1	2.587e-37	KAI1273374.1 putative cellulose 1, 4-beta-cellobiosidase [Xylaria sp. FL0933]	144	3	Cellodextrin->Cellobiose	Chaetomium_cochliodes_LSBY01000003.1_28
[03]Chaetomium_cochliodes_LSBY01000003.1_29	KXX74766.1	3.086e-104	KXX74766.1 Exoglucanase 1 [Madurella mycetomatis]	344	3	Cellodextrin->Cellobiose	Chaetomium_cochliodes_LSBY01000003.1_29
[03]Chaetomium_cochliodes_LSBY01000007.1_69	KAH6641929.1	3.161e-191	KAH6641929.1 1, 4-beta cellobiohydrolase [Chaetomium globosum]	601	3	Cellodextrin->Cellobiose	Chaetomium_cochliodes_LSBY01000007.1_69
[03]Chaetomium_cochliodes_LSBY01000008.1_15	KAH6846947.1	1.598e-53	KAH6846947.1 1, 4-beta cellobiohydrolase [Chaetomium sp. MPI-CAGE-AT-0009]	192	3	Cellodextrin->Cellobiose	Chaetomium_cochliodes_LSBY01000008.1_15
[03]Chaetomium_cochliodes_LSBY01000008.1_16	KAH6846947.1	9.006e-88	KAH6846947.1 1, 4-beta cellobiohydrolase [Chaetomium sp. MPI-CAGE-AT-0009]	294	3	Cellodextrin->Cellobiose	Chaetomium_cochliodes_LSBY01000008.1_16
[03]Chaetomium_cochliodes_LSBY01000008.1_17	KAH6623951.1	2.523e-35	KAH6623951.1 1, 4-beta cellobiohydrolase [Chaetomium globosum]	142	3	Cellodextrin->Cellobiose	Chaetomium_cochliodes_LSBY01000008.1_17
[03]Chaetomium_cochliodes_LSBY01000056.1_2	KXX76603.1	1.49e-47	KXX76603.1 putative endo-beta-1,4-glucanase D [Madurella mycetomatis]	175	3	Cellodextrin->Cellobiose	Chaetomium_cochliodes_LSBY01000056.1_2
[03]Chaetomium_cochliodes_LSBY01000133.1_38	KXX77882.1	4.258e-46	KXX77882.1 putative endo-beta-1,4-glucanase D [Madurella mycetomatis]	171	3	Cellodextrin->Cellobiose	Chaetomium_cochliodes_LSBY01000133.1_38
[03]Chaetomium_cochliodes_LSBY01000176.1_27	KAF6829515.1	3.939e-80	KAF6829515.1 glucan 1,3-beta-glucosidase [Colletotrichum plurivorum]	274	3	Cellodextrin->Cellobiose	Chaetomium_cochliodes_LSBY01000176.1_27
[03]Chaetomium_cochliodes_LSBY01000232.1_7	KXX76898.1	8.478e-58	KXX76898.1 putative endo-beta-1,4-glucanase D [Madurella mycetomatis]	205	3	Cellodextrin->Cellobiose	Chaetomium_cochliodes_LSBY01000232.1_7
[03]Chaetomium_cochliodes_LSBY01000258.1_6	KAH6617375.1	2.011e-82	KAH6617375.1 1, 4-beta cellobiohydrolase [Chaetomium globosum]	280	3	Cellodextrin->Cellobiose	Chaetomium_cochliodes_LSBY01000258.1_6
[03]Chaetomium_cochliodes_LSBY01000258.1_6	KAH6842958.1	4.289e-80	KAH6842958.1 1, 4-beta cellobiohydrolase [Chaetomium sp. MPI-CAGE-AT-0009]	273	3	Cellodextrin->Cellobiose	Chaetomium_cochliodes_LSBY01000258.1_6
[03]Chaetomium_cochliodes_LSBY01000258.1_7	KAH6617375.1	1.812e-127	KAH6617375.1 1, 4-beta cellobiohydrolase [Chaetomium globosum]	413	3	Cellodextrin->Cellobiose	Chaetomium_cochliodes_LSBY01000258.1_7
[03]Chaetomium_cochliodes_LSBY01000300.1_3	XP_003663441.1	2.448e-205	XP_003663441.1 glycoside hydrolase family 7 protein [Thermothelomyces thermophilus ATCC 42464]_x0001_G2QCS4.1 RecName: Full=Endoglucanase 7a; AltName: Full=Cellulase 7a; AltName: Full=Endo-1,4-beta-glucanase 7a; Flags: Precursor [Thermothelomyces thermophilus ATCC 42464]_x0001_AEO58196.1 glycoside hydrolase family 7 protein [Thermothelomyces thermophilus ATCC 42464]	647	3	Cellodextrin->Cellobiose	Chaetomium_cochliodes_LSBY01000300.1_3
[03]Chaetomium_cochliodes_LSBY01000322.1_4	KXX81396.1	2.107e-106	KXX81396.1 putative endo-beta-1,4-glucanase D [Madurella mycetomatis]	350	3	Cellodextrin->Cellobiose	Chaetomium_cochliodes_LSBY01000322.1_4
[03]Chaetomium_cochliodes_LSBY01000323.1_3	XP_009658187.1	0	XP_009658187.1 NADPH-cytochrome P450 reductase [Verticillium dahliae VdLs.17]_x0001_KAF3350340.1 Putative endo-beta-1,4-glucanase D [Verticillium dahliae VDG2]_x0001_KAF3357245.1 Biotin synthase [Verticillium dahliae VDG1]_x0001_KAG7122240.1 NADPH--cytochrome reductase like protein [Verticillium longisporum]_x0001_PNH28122.1 hypothetical protein BJF96_g8531 [Verticillium dahliae]_x0001_EGY20646.1…	1028	3	Cellodextrin->Cellobiose	Chaetomium_cochliodes_LSBY01000323.1_3
[03]Chaetomium_cochliodes_LSBY01000364.1_7	KXX76988.1	3.647e-214	KXX76988.1 putative beta-glucosidase btgE [Madurella mycetomatis]_x0001_KXX78361.1 putative beta-glucosidase btgE [Madurella mycetomatis]	676	3	Cellodextrin->Cellobiose	Chaetomium_cochliodes_LSBY01000364.1_7
[03]Chaetomium_cochliodes_LSBY01000383.1_2	KAH6613645.1	1.779e-19	KAH6613645.1 cellulase [Chaetomium sp. MPI-SDFR-AT-0129]	93	3	Cellodextrin->Cellobiose	Chaetomium_cochliodes_LSBY01000383.1_2
[03]Chaetomium_cochliodes_LSBY01000383.1_3	KAH6613645.1	1.155e-70	KAH6613645.1 cellulase [Chaetomium sp. MPI-SDFR-AT-0129]	246	3	Cellodextrin->Cellobiose	Chaetomium_cochliodes_LSBY01000383.1_3
[03]Chaetomium_cochliodes_LSBY01000383.1_3	CAD56666.1	2.172e-70	CAD56666.1 cellulase [Melanocarpus albomyces]	245	3	Cellodextrin->Cellobiose	Chaetomium_cochliodes_LSBY01000383.1_3
[03]Chaetomium_cochliodes_LSBY01000682.1_14	KXX83415.1	6.287e-10	KXX83415.1 putative secreted beta-glucosidase adg3 [Madurella mycetomatis]	66	3	Cellodextrin->Cellobiose	Chaetomium_cochliodes_LSBY01000682.1_14
[03]Chaetomium_cochliodes_LSBY01000778.1_11	KAF6835740.1	1.956e-57	KAF6835740.1 glucan 1,3-beta-glucosidase [Colletotrichum musicola]	208	3	Cellodextrin->Cellobiose	Chaetomium_cochliodes_LSBY01000778.1_11
[03]Chaetomium_cochliodes_LSBY01000778.1_11	KAF6804707.1	1.956e-57	KAF6804707.1 glucan 1,3-beta-glucosidase [Colletotrichum sojae]	208	3	Cellodextrin->Cellobiose	Chaetomium_cochliodes_LSBY01000778.1_11
[03]Chaetomium_cochliodes_LSBY01000882.1_3	KAF4465332.1	6.197e-141	KAF4465332.1 beta-glucosidase [Fusarium albosuccineum]	456	3	Cellodextrin->Cellobiose	Chaetomium_cochliodes_LSBY01000882.1_3
[03]Chaetomium_cochliodes_LSBY01000882.1_4	KAF4465332.1	1.338e-07	KAF4465332.1 beta-glucosidase [Fusarium albosuccineum]	60	3	Cellodextrin->Cellobiose	Chaetomium_cochliodes_LSBY01000882.1_4
[03]Chaetomium_cochliodes_LSBY01000938.1_3	KXX80352.1	1.461e-16	KXX80352.1 putative endo-beta-1,4-glucanase D [Madurella mycetomatis]	82	3	Cellodextrin->Cellobiose	Chaetomium_cochliodes_LSBY01000938.1_3
[03]Chaetomium_cochliodes_LSBY01000967.1_2	KXX78799.1	4.46e-188	KXX78799.1 putative beta-glucosidase M [Madurella mycetomatis]	595	3	Cellodextrin->Cellobiose	Chaetomium_cochliodes_LSBY01000967.1_2
[03]Chaetomium_cochliodes_LSBY01000967.1_3	KXX78799.1	4.359e-65	KXX78799.1 putative beta-glucosidase M [Madurella mycetomatis]	228	3	Cellodextrin->Cellobiose	Chaetomium_cochliodes_LSBY01000967.1_3
[03]Chaetomium_cochliodes_LSBY01001053.1_2	ATY66055.1	3.923e-13	ATY66055.1 beta-glucosidase [Cordyceps militaris]	72	3	Cellodextrin->Cellobiose	Chaetomium_cochliodes_LSBY01001053.1_2
[03]Chaetomium_cochliodes_LSBY01001053.1_2	XP_006665779.1	3.923e-13	XP_006665779.1 beta-glucosidase [Cordyceps militaris CM01]_x0001_EGX95902.1 beta-glucosidase [Cordyceps militaris CM01]	72	3	Cellodextrin->Cellobiose	Chaetomium_cochliodes_LSBY01001053.1_2
[03]Chaetomium_cochliodes_LSBY01001059.1_1	AEO14798.1	1.633e-45	AEO14798.1 cellobiohydrolase I, partial [Chaetomium globosum]	169	3	Cellodextrin->Cellobiose	Chaetomium_cochliodes_LSBY01001059.1_1
[03]Chaetomium_cochliodes_LSBY01001059.1_1	AEM34610.1	4.853e-43	AEM34610.1 cellobiohydrolase I, partial [uncultured fungus]	162	3	Cellodextrin->Cellobiose	Chaetomium_cochliodes_LSBY01001059.1_1
[03]Chaetomium_cochliodes_LSBY01001059.1_4	KAG7293029.1	3.846e-30	KAG7293029.1 Exoglucanase 1 [Staphylotrichum longicolle]	123	3	Cellodextrin->Cellobiose	Chaetomium_cochliodes_LSBY01001059.1_4
[03]Chaetomium_cochliodes_LSBY01001239.1_6	5W11_A	1.416e-194	5W11_A Biochemical and structural insights into the catalytic mechanism of thermostable cellobiohydrolase Cel7A from industrially relevant fungus Myceliophthora thermophila [Thermothelomyces thermophilus]_x0001_5W11_B Biochemical and structural insights into the catalytic mechanism of thermostable cellobiohydrolase Cel7A from industrially relevant fungus Myceliophthora thermophila [Thermothelomyc…	616	3	Cellodextrin->Cellobiose	Chaetomium_cochliodes_LSBY01001239.1_6
[03]Chaetomium_cochliodes_LSBY01001295.1_1	KXX74005.1	1.94e-89	KXX74005.1 Glucan 1,3-beta-glucosidase [Madurella mycetomatis]	304	3	Cellodextrin->Cellobiose	Chaetomium_cochliodes_LSBY01001295.1_1
[03]Chaetomium_cochliodes_LSBY01001302.1_2	KAG7286143.1	8.746e-78	KAG7286143.1 Exoglucanase 1 [Staphylotrichum longicolle]	265	3	Cellodextrin->Cellobiose	Chaetomium_cochliodes_LSBY01001302.1_2
[03]Chaetomium_cochliodes_LSBY01001302.1_3	AEM26456.1	5.97e-38	AEM26456.1 cellobiohydrolase I, partial [uncultured fungus]	146	3	Cellodextrin->Cellobiose	Chaetomium_cochliodes_LSBY01001302.1_3
[03]Chaetomium_cochliodes_LSBY01001302.1_3	AEM27001.1	5.97e-38	AEM27001.1 cellobiohydrolase I, partial [uncultured fungus]	146	3	Cellodextrin->Cellobiose	Chaetomium_cochliodes_LSBY01001302.1_3
[03]Chaetomium_cochliodes_LSBY01001302.1_5	KAG7286143.1	2.903e-58	KAG7286143.1 Exoglucanase 1 [Staphylotrichum longicolle]	207	3	Cellodextrin->Cellobiose	Chaetomium_cochliodes_LSBY01001302.1_5
[03]Chaetomium_cochliodes_LSBY01001302.1_5	KXX83357.1	2.019e-54	KXX83357.1 Exoglucanase 1 [Madurella mycetomatis]	196	3	Cellodextrin->Cellobiose	Chaetomium_cochliodes_LSBY01001302.1_5
[03]Chaetomium_cochliodes_LSBY01001344.1_1	KXX77726.1	3.147e-219	KXX77726.1 putative alpha/beta-glucosidase agdC [Madurella mycetomatis]	692	3	Cellodextrin->Cellobiose	Chaetomium_cochliodes_LSBY01001344.1_1
[03]Chaetomium_cochliodes_LSBY01001344.1_1	KXX80215.1	3.653e-208	KXX80215.1 putative alpha/beta-glucosidase agdC [Madurella mycetomatis]	660	3	Cellodextrin->Cellobiose	Chaetomium_cochliodes_LSBY01001344.1_1
[03]Chaetomium_cochliodes_LSBY01001347.1_7	KXX80730.1	1.427e-43	KXX80730.1 putative beta-glucosidase A [Madurella mycetomatis]	166	3	Cellodextrin->Cellobiose	Chaetomium_cochliodes_LSBY01001347.1_7
[03]Chaetomium_cochliodes_LSBY01001382.1_1	KXX81013.1	1.907e-122	KXX81013.1 Exoglucanase 1 [Madurella mycetomatis]	409	3	Cellodextrin->Cellobiose	Chaetomium_cochliodes_LSBY01001382.1_1
[03]Chaetomium_cochliodes_LSBY01001404.1_2	KZL84642.1	2.224e-12	KZL84642.1 glucan -beta-glucosidase [Colletotrichum incanum]	78	3	Cellodextrin->Cellobiose	Chaetomium_cochliodes_LSBY01001404.1_2
[03]Chaetomium_cochliodes_LSBY01001404.1_2	OHW93690.1	2.224e-12	OHW93690.1 glucan-beta-glucosidase [Colletotrichum incanum]	78	3	Cellodextrin->Cellobiose	Chaetomium_cochliodes_LSBY01001404.1_2
[03]Chaetomium_cochliodes_LSBY01001571.1_6	XP_003661787.1	2.623e-178	XP_003661787.1 glycoside hydrolase family 61 protein [Thermothelomyces thermophilus ATCC 42464]_x0001_G2Q9T3.1 RecName: Full=Polysaccharide monooxygenase Cel61a; AltName: Full=Cellulase-61a; Short=Cel61a; AltName: Full=Endoglucanase-61a; AltName: Full=Glycoside hydrolase-61; Short=GH-61; Flags: Precursor [Thermothelomyces thermophilus ATCC 42464]_x0001_AEO56542.1 glycoside hydrolase family 61 pro…	566	3	Cellodextrin->Cellobiose	Chaetomium_cochliodes_LSBY01001571.1_6
[03]Chaetomium_cochliodes_LSBY01002253.1_1	APD14599.1	2.056e-223	APD14599.1 cellulase, partial [[Humicola] grisea var. thermoidea]	699	3	Cellodextrin->Cellobiose	Chaetomium_cochliodes_LSBY01002253.1_1
[03]Chaetomium_cochliodes_LSBY01002258.1_4	KXX74846.1	2.338e-11	KXX74846.1 putative endo-beta-1,4-glucanase D [Madurella mycetomatis]_x0001_KXX82827.1 putative endo-beta-1,4-glucanase D [Madurella mycetomatis]	68	3	Cellodextrin->Cellobiose	Chaetomium_cochliodes_LSBY01002258.1_4
[03]Chaetomium_cochliodes_LSBY01002397.1_2	KXX74005.1	5.294e-127	KXX74005.1 Glucan 1,3-beta-glucosidase [Madurella mycetomatis]	414	3	Cellodextrin->Cellobiose	Chaetomium_cochliodes_LSBY01002397.1_2
[03]Chaetomium_cochliodes_LSBY01002397.1_3	KXX74005.1	1.446e-26	KXX74005.1 Glucan 1,3-beta-glucosidase [Madurella mycetomatis]	114	3	Cellodextrin->Cellobiose	Chaetomium_cochliodes_LSBY01002397.1_3
[03]Chaetomium_cochliodes_LSBY01002397.1_3	KAF4840395.1	2.062e-19	KAF4840395.1 Glucan endo-1,3-beta-glucosidase [Colletotrichum siamense]_x0001_KAF4855332.1 Glucan endo-1,3-beta-glucosidase [Colletotrichum siamense]	94	3	Cellodextrin->Cellobiose	Chaetomium_cochliodes_LSBY01002397.1_3
[03]Chaetomium_cochliodes_LSBY01002595.1_3	KAH6617319.1	6.187e-87	KAH6617319.1 1, 4-beta cellobiohydrolase [Chaetomium globosum]	292	3	Cellodextrin->Cellobiose	Chaetomium_cochliodes_LSBY01002595.1_3
[03]Chaetomium_cochliodes_LSBY01002595.1_3	KAH6842519.1	7.725e-86	KAH6842519.1 1, 4-beta cellobiohydrolase [Chaetomium sp. MPI-CAGE-AT-0009]	289	3	Cellodextrin->Cellobiose	Chaetomium_cochliodes_LSBY01002595.1_3
[03]Chaetomium_cochliodes_LSBY01002595.1_4	KAH6617319.1	2.551e-63	KAH6617319.1 1, 4-beta cellobiohydrolase [Chaetomium globosum]	222	3	Cellodextrin->Cellobiose	Chaetomium_cochliodes_LSBY01002595.1_4
[03]Chaetomium_cochliodes_LSBY01002595.1_5	XP_003664525.1	8.319e-68	XP_003664525.1 glycoside hydrolase family 6 protein [Thermothelomyces thermophilus ATCC 42464]_x0001_AEO59280.1 glycoside hydrolase family 6 protein [Thermothelomyces thermophilus ATCC 42464]_x0001_UIX35934.1 cellobiohydrolase [synthetic construct]	237	3	Cellodextrin->Cellobiose	Chaetomium_cochliodes_LSBY01002595.1_5
[03]Chaetomium_cochliodes_LSBY01003043.1_1	KXX78852.1	7.838e-171	KXX78852.1 Glucan 1,3-beta-glucosidase [Madurella mycetomatis]_x0001_KXX82698.1 Glucan 1,3-beta-glucosidase [Madurella mycetomatis]	543	3	Cellodextrin->Cellobiose	Chaetomium_cochliodes_LSBY01003043.1_1
[03]Chaetomium_cochliodes_LSBY01003187.1_2	KXX73322.1	9.807e-82	KXX73322.1 putative beta-glucosidase F [Madurella mycetomatis]	278	3	Cellodextrin->Cellobiose	Chaetomium_cochliodes_LSBY01003187.1_2
[03]Chaetomium_cochliodes_LSBY01003303.1_2	KXX80730.1	4.288e-55	KXX80730.1 putative beta-glucosidase A [Madurella mycetomatis]	197	3	Cellodextrin->Cellobiose	Chaetomium_cochliodes_LSBY01003303.1_2
[03]Chaetomium_cochliodes_LSBY01003303.1_2	ANR02040.1	1.519e-54	ANR02040.1 beta-glucosidase [Amesia atrobrunnea]	195	3	Cellodextrin->Cellobiose	Chaetomium_cochliodes_LSBY01003303.1_2
[03]Chaetomium_cochliodes_LSBY01003303.1_3	KXX80730.1	6.52e-33	KXX80730.1 putative beta-glucosidase A [Madurella mycetomatis]	134	3	Cellodextrin->Cellobiose	Chaetomium_cochliodes_LSBY01003303.1_3
[03]Chaetomium_cochliodes_LSBY01004122.1_1	ANR02040.1	1.744e-72	ANR02040.1 beta-glucosidase [Amesia atrobrunnea]	251	3	Cellodextrin->Cellobiose	Chaetomium_cochliodes_LSBY01004122.1_1
[03]Chaetomium_cochliodes_LSBY01004815.1_1	CZT52775.1	1.554e-23	CZT52775.1 related to glucan 1,3-beta-glucosidase [Rhynchosporium secalis]	106	3	Cellodextrin->Cellobiose	Chaetomium_cochliodes_LSBY01004815.1_1
[03]Chaetomium_globosum_148.51_CH408029.1_1292	KXX76898.1	7.963e-59	KXX76898.1 putative endo-beta-1,4-glucanase D [Madurella mycetomatis]	209	3	Cellodextrin->Cellobiose	Chaetomium_globosum_148.51_CH408029.1_1292
[03]Chaetomium_globosum_148.51_CH408029.1_2491	KXX79288.1	3.536e-65	KXX79288.1 putative endo-beta-1,4-glucanase D [Madurella mycetomatis]	227	3	Cellodextrin->Cellobiose	Chaetomium_globosum_148.51_CH408029.1_2491
[03]Chaetomium_globosum_148.51_CH408029.1_2613	KXX74005.1	1.757e-07	KXX74005.1 Glucan 1,3-beta-glucosidase [Madurella mycetomatis]	57	3	Cellodextrin->Cellobiose	Chaetomium_globosum_148.51_CH408029.1_2613
[03]Chaetomium_globosum_148.51_CH408029.1_2614	KXX74005.1	6.403e-93	KXX74005.1 Glucan 1,3-beta-glucosidase [Madurella mycetomatis]	312	3	Cellodextrin->Cellobiose	Chaetomium_globosum_148.51_CH408029.1_2614
[03]Chaetomium_globosum_148.51_CH408029.1_2617	KXX74005.1	6.496e-101	KXX74005.1 Glucan 1,3-beta-glucosidase [Madurella mycetomatis]	341	3	Cellodextrin->Cellobiose	Chaetomium_globosum_148.51_CH408029.1_2617
[03]Chaetomium_globosum_148.51_CH408029.1_2816	TIC90946.1	0	TIC90946.1 Glucan 1,3-beta-glucosidase [Colletotrichum higginsianum]	1483	3	Cellodextrin->Cellobiose	Chaetomium_globosum_148.51_CH408029.1_2816
[03]Chaetomium_globosum_148.51_CH408029.1_2817	TIC90946.1	1.186e-97	TIC90946.1 Glucan 1,3-beta-glucosidase [Colletotrichum higginsianum]	329	3	Cellodextrin->Cellobiose	Chaetomium_globosum_148.51_CH408029.1_2817
[03]Chaetomium_globosum_148.51_CH408029.1_4839	XP_045261093.1	2.767e-34	XP_045261093.1 putative glucan endo-1 3-beta-glucosidase [Colletotrichum gloeosporioides]_x0001_KAF3801934.1 putative glucan endo-1 3-beta-glucosidase [Colletotrichum gloeosporioides]	143	3	Cellodextrin->Cellobiose	Chaetomium_globosum_148.51_CH408029.1_4839
[03]Chaetomium_globosum_148.51_CH408029.1_5520	KAG7293029.1	5.226e-29	KAG7293029.1 Exoglucanase 1 [Staphylotrichum longicolle]	121	3	Cellodextrin->Cellobiose	Chaetomium_globosum_148.51_CH408029.1_5520
[03]Chaetomium_globosum_148.51_CH408029.1_5521	KAG7293029.1	5.015e-42	KAG7293029.1 Exoglucanase 1 [Staphylotrichum longicolle]	158	3	Cellodextrin->Cellobiose	Chaetomium_globosum_148.51_CH408029.1_5521
[03]Chaetomium_globosum_148.51_CH408029.1_5523	AEO14799.1	2.835e-46	AEO14799.1 cellobiohydrolase I, partial [Chaetomium globosum]	171	3	Cellodextrin->Cellobiose	Chaetomium_globosum_148.51_CH408029.1_5523
[03]Chaetomium_globosum_148.51_CH408029.1_5523	AEM34610.1	1.155e-43	AEM34610.1 cellobiohydrolase I, partial [uncultured fungus]	164	3	Cellodextrin->Cellobiose	Chaetomium_globosum_148.51_CH408029.1_5523
[03]Chaetomium_globosum_148.51_CH408030.1_1425	XP_001911745.1	5.466e-126	XP_001911745.1 uncharacterized protein PODANS_2_9370 [Podospora anserina S mat+]_x0001_CAP73573.1 unnamed protein product [Podospora anserina S mat+]_x0001_CDP25976.1 Putative beta-1, 3 exoglucanase [Podospora anserina S mat+]	413	3	Cellodextrin->Cellobiose	Chaetomium_globosum_148.51_CH408030.1_1425
[03]Chaetomium_globosum_148.51_CH408030.1_1425	VBB76056.1	1.926e-125	VBB76056.1 Putative beta-1, 3 exoglucanase [Podospora comata]	411	3	Cellodextrin->Cellobiose	Chaetomium_globosum_148.51_CH408030.1_1425
[03]Chaetomium_globosum_148.51_CH408030.1_4803	KAF4465332.1	4.131e-124	KAF4465332.1 beta-glucosidase [Fusarium albosuccineum]	406	3	Cellodextrin->Cellobiose	Chaetomium_globosum_148.51_CH408030.1_4803
[03]Chaetomium_globosum_148.51_CH408030.1_4987	XP_003663441.1	1.718e-211	XP_003663441.1 glycoside hydrolase family 7 protein [Thermothelomyces thermophilus ATCC 42464]_x0001_G2QCS4.1 RecName: Full=Endoglucanase 7a; AltName: Full=Cellulase 7a; AltName: Full=Endo-1,4-beta-glucanase 7a; Flags: Precursor [Thermothelomyces thermophilus ATCC 42464]_x0001_AEO58196.1 glycoside hydrolase family 7 protein [Thermothelomyces thermophilus ATCC 42464]	665	3	Cellodextrin->Cellobiose	Chaetomium_globosum_148.51_CH408030.1_4987
[03]Chaetomium_globosum_148.51_CH408030.1_5085	KXX81005.1	1.113e-301	KXX81005.1 Glucan 1,3-beta-glucosidase [Madurella mycetomatis]	935	3	Cellodextrin->Cellobiose	Chaetomium_globosum_148.51_CH408030.1_5085
[03]Chaetomium_globosum_148.51_CH408031.1_1347	KXX74348.1	3.191e-216	KXX74348.1 Beta-glucosidase 1B [Madurella mycetomatis]	674	3	Cellodextrin->Cellobiose	Chaetomium_globosum_148.51_CH408031.1_1347
[03]Chaetomium_globosum_148.51_CH408031.1_1407	KXX81013.1	8.919e-133	KXX81013.1 Exoglucanase 1 [Madurella mycetomatis]	434	3	Cellodextrin->Cellobiose	Chaetomium_globosum_148.51_CH408031.1_1407
[03]Chaetomium_globosum_148.51_CH408031.1_2937	GKT45866.1	4.062e-125	GKT45866.1 putative glucan endo-1,3-beta-glucosidase eglC [Colletotrichum liriopes]	419	3	Cellodextrin->Cellobiose	Chaetomium_globosum_148.51_CH408031.1_2937
[03]Chaetomium_globosum_148.51_CH408031.1_2938	KXX75829.1	4.951e-62	KXX75829.1 putative glucan endo-1,3-beta-glucosidase btgC [Madurella mycetomatis]	217	3	Cellodextrin->Cellobiose	Chaetomium_globosum_148.51_CH408031.1_2938
[03]Chaetomium_globosum_148.51_CH408031.1_754	KXX82657.1	1.754e-188	KXX82657.1 putative glucan endo-1,3-beta-glucosidase eglC [Madurella mycetomatis]	599	3	Cellodextrin->Cellobiose	Chaetomium_globosum_148.51_CH408031.1_754
[03]Chaetomium_globosum_148.51_CH408032.1_15	AEN99939.1	4.517e-69	AEN99939.1 beta-glucosidase/beta-xylosidase [Chrysosporium lucknowense]	240	3	Cellodextrin->Cellobiose	Chaetomium_globosum_148.51_CH408032.1_15
[03]Chaetomium_globosum_148.51_CH408032.1_2802	KXX80605.1	3.611e-77	KXX80605.1 putative endo-beta-1,4-glucanase D, partial [Madurella mycetomatis]	264	3	Cellodextrin->Cellobiose	Chaetomium_globosum_148.51_CH408032.1_2802
[03]Chaetomium_globosum_148.51_CH408032.1_2992	KXX83415.1	3.082e-26	KXX83415.1 putative secreted beta-glucosidase adg3 [Madurella mycetomatis]	111	3	Cellodextrin->Cellobiose	Chaetomium_globosum_148.51_CH408032.1_2992
[03]Chaetomium_globosum_148.51_CH408032.1_4607	EMR67570.1	6.699e-182	EMR67570.1 putative glucan -beta-glucosidase protein [Eutypa lata UCREL1]	577	3	Cellodextrin->Cellobiose	Chaetomium_globosum_148.51_CH408032.1_4607
[03]Chaetomium_globosum_148.51_CH408032.1_4608	XP_033420550.1	8.61e-43	XP_033420550.1 glucan 1,3-beta-glucosidase [Aspergillus lentulus]_x0001_KAF4151326.1 hypothetical protein CNMCM6069_004048 [Aspergillus lentulus]_x0001_KAF4159837.1 hypothetical protein CNMCM6936_004201 [Aspergillus lentulus]_x0001_KAF4176796.1 hypothetical protein CNMCM7927_003772 [Aspergillus lentulus]_x0001_KAF4200164.1 hypothetical protein CNMCM8927_003840 [Aspergillus lentulus]_x0001_GFF5666…	164	3	Cellodextrin->Cellobiose	Chaetomium_globosum_148.51_CH408032.1_4608
[03]Chaetomium_globosum_148.51_CH408032.1_4608	GFF80816.1	8.61e-43	GFF80816.1 glucan 1,3-beta-glucosidase [Aspergillus lentulus]	164	3	Cellodextrin->Cellobiose	Chaetomium_globosum_148.51_CH408032.1_4608
[03]Chaetomium_globosum_148.51_CH408033.1_289	KXX81396.1	4.27e-102	KXX81396.1 putative endo-beta-1,4-glucanase D [Madurella mycetomatis]	338	3	Cellodextrin->Cellobiose	Chaetomium_globosum_148.51_CH408033.1_289
[03]Chaetomium_globosum_148.51_CH408033.1_2892	XP_003661787.1	1.498e-181	XP_003661787.1 glycoside hydrolase family 61 protein [Thermothelomyces thermophilus ATCC 42464]_x0001_G2Q9T3.1 RecName: Full=Polysaccharide monooxygenase Cel61a; AltName: Full=Cellulase-61a; Short=Cel61a; AltName: Full=Endoglucanase-61a; AltName: Full=Glycoside hydrolase-61; Short=GH-61; Flags: Precursor [Thermothelomyces thermophilus ATCC 42464]_x0001_AEO56542.1 glycoside hydrolase family 61 pro…	576	3	Cellodextrin->Cellobiose	Chaetomium_globosum_148.51_CH408033.1_2892
[03]Chaetomium_globosum_148.51_CH408033.1_3461	GJC88035.1	1.16e-31	GJC88035.1 putative endo-beta-1,4-glucanase D [Colletotrichum spaethianum]	130	3	Cellodextrin->Cellobiose	Chaetomium_globosum_148.51_CH408033.1_3461
[03]Chaetomium_globosum_148.51_CH408033.1_3461	GKT51165.1	1.457e-30	GKT51165.1 putative endo-beta-1,4-glucanase D [Colletotrichum liriopes]	126	3	Cellodextrin->Cellobiose	Chaetomium_globosum_148.51_CH408033.1_3461
[03]Chaetomium_globosum_148.51_CH408033.1_4546	OLN85675.1	4.906e-125	OLN85675.1 putative endo-beta-1,4-glucanase D 14 [Colletotrichum chlorophyti]	412	3	Cellodextrin->Cellobiose	Chaetomium_globosum_148.51_CH408033.1_4546
[03]Chaetomium_globosum_148.51_CH408033.1_5496	KXX81644.1	8.119e-66	KXX81644.1 putative endo-beta-1,4-glucanase D [Madurella mycetomatis]	231	3	Cellodextrin->Cellobiose	Chaetomium_globosum_148.51_CH408033.1_5496
[03]Chaetomium_globosum_148.51_CH408033.1_5703	KAG7285649.1	8.905e-99	KAG7285649.1 Exoglucanase 1 [Staphylotrichum longicolle]	334	3	Cellodextrin->Cellobiose	Chaetomium_globosum_148.51_CH408033.1_5703
[03]Chaetomium_globosum_148.51_CH408033.1_5703	KXX74766.1	3.498e-96	KXX74766.1 Exoglucanase 1 [Madurella mycetomatis]	327	3	Cellodextrin->Cellobiose	Chaetomium_globosum_148.51_CH408033.1_5703
[03]Chaetomium_globosum_148.51_CH408033.1_65	KAH6641929.1	8.91e-43	KAH6641929.1 1, 4-beta cellobiohydrolase [Chaetomium globosum]	161	3	Cellodextrin->Cellobiose	Chaetomium_globosum_148.51_CH408033.1_65
[03]Chaetomium_globosum_148.51_CH408033.1_65	KAH6838385.1	8.156e-42	KAH6838385.1 1, 4-beta cellobiohydrolase [Chaetomium sp. MPI-CAGE-AT-0009]	158	3	Cellodextrin->Cellobiose	Chaetomium_globosum_148.51_CH408033.1_65
[03]Chaetomium_globosum_148.51_CH408033.1_66	KAH6838385.1	7.577e-187	KAH6838385.1 1, 4-beta cellobiohydrolase [Chaetomium sp. MPI-CAGE-AT-0009]	589	3	Cellodextrin->Cellobiose	Chaetomium_globosum_148.51_CH408033.1_66
[03]Chaetomium_globosum_148.51_CH408034.1_1050	KXX80352.1	2.983e-17	KXX80352.1 putative endo-beta-1,4-glucanase D [Madurella mycetomatis]	84	3	Cellodextrin->Cellobiose	Chaetomium_globosum_148.51_CH408034.1_1050
[03]Chaetomium_globosum_148.51_CH408034.1_1113	KAH6617319.1	2.678e-82	KAH6617319.1 1, 4-beta cellobiohydrolase [Chaetomium globosum]	281	3	Cellodextrin->Cellobiose	Chaetomium_globosum_148.51_CH408034.1_1113
[03]Chaetomium_globosum_148.51_CH408034.1_1113	XP_003664525.1	5.607e-70	XP_003664525.1 glycoside hydrolase family 6 protein [Thermothelomyces thermophilus ATCC 42464]_x0001_AEO59280.1 glycoside hydrolase family 6 protein [Thermothelomyces thermophilus ATCC 42464]_x0001_UIX35934.1 cellobiohydrolase [synthetic construct]	245	3	Cellodextrin->Cellobiose	Chaetomium_globosum_148.51_CH408034.1_1113
[03]Chaetomium_globosum_148.51_CH408034.1_1114	KAH6842519.1	2.024e-68	KAH6842519.1 1, 4-beta cellobiohydrolase [Chaetomium sp. MPI-CAGE-AT-0009]	237	3	Cellodextrin->Cellobiose	Chaetomium_globosum_148.51_CH408034.1_1114
[03]Chaetomium_globosum_148.51_CH408034.1_1115	KAH6617319.1	3.761e-63	KAH6617319.1 1, 4-beta cellobiohydrolase [Chaetomium globosum]	220	3	Cellodextrin->Cellobiose	Chaetomium_globosum_148.51_CH408034.1_1115
[03]Chaetomium_globosum_148.51_CH408034.1_1560	KXX78799.1	5.682e-267	KXX78799.1 putative beta-glucosidase M [Madurella mycetomatis]	829	3	Cellodextrin->Cellobiose	Chaetomium_globosum_148.51_CH408034.1_1560
[03]Chaetomium_globosum_148.51_CH408034.1_2107	KXX73198.1	7.325e-90	KXX73198.1 Glucan 1,3-beta-glucosidase [Madurella mycetomatis]	300	3	Cellodextrin->Cellobiose	Chaetomium_globosum_148.51_CH408034.1_2107
[03]Chaetomium_globosum_148.51_CH408034.1_3127	KXX76854.1	1.872e-16	KXX76854.1 putative glucan 1,3-beta-glucosidase D [Madurella mycetomatis]	84	3	Cellodextrin->Cellobiose	Chaetomium_globosum_148.51_CH408034.1_3127
[03]Chaetomium_globosum_148.51_CH408034.1_3203	KAG7286143.1	1.85e-60	KAG7286143.1 Exoglucanase 1 [Staphylotrichum longicolle]	213	3	Cellodextrin->Cellobiose	Chaetomium_globosum_148.51_CH408034.1_3203
[03]Chaetomium_globosum_148.51_CH408034.1_3203	KXX83357.1	6.548e-60	KXX83357.1 Exoglucanase 1 [Madurella mycetomatis]	212	3	Cellodextrin->Cellobiose	Chaetomium_globosum_148.51_CH408034.1_3203
[03]Chaetomium_globosum_148.51_CH408034.1_3204	AEN99786.1	2.149e-37	AEN99786.1 cellobiohydrolase I, partial [Chaetomium sp. mg128]	144	3	Cellodextrin->Cellobiose	Chaetomium_globosum_148.51_CH408034.1_3204
[03]Chaetomium_globosum_148.51_CH408034.1_4600	KXX73764.1	2.685e-165	KXX73764.1 Exoglucanase 2 [Madurella mycetomatis]	530	3	Cellodextrin->Cellobiose	Chaetomium_globosum_148.51_CH408034.1_4600
[03]Chaetomium_globosum_148.51_CH408034.1_519	KAH6613645.1	2.027e-85	KAH6613645.1 cellulase [Chaetomium sp. MPI-SDFR-AT-0129]	293	3	Cellodextrin->Cellobiose	Chaetomium_globosum_148.51_CH408034.1_519
[03]Chaetomium_globosum_148.51_CH408034.1_519	CAD56666.1	1.835e-84	CAD56666.1 cellulase [Melanocarpus albomyces]	290	3	Cellodextrin->Cellobiose	Chaetomium_globosum_148.51_CH408034.1_519
[03]Chaetomium_globosum_148.51_CH408034.1_641	KAH6842372.1	7.886e-123	KAH6842372.1 cellulase-like protein [Chaetomium sp. MPI-CAGE-AT-0009]	400	3	Cellodextrin->Cellobiose	Chaetomium_globosum_148.51_CH408034.1_641
[03]Chaetomium_globosum_148.51_CH408034.1_952	KAH6617375.1	8.298e-130	KAH6617375.1 1, 4-beta cellobiohydrolase [Chaetomium globosum]	418	3	Cellodextrin->Cellobiose	Chaetomium_globosum_148.51_CH408034.1_952
[03]Chaetomium_globosum_148.51_CH408034.1_952	KAH6842958.1	4.564e-117	KAH6842958.1 1, 4-beta cellobiohydrolase [Chaetomium sp. MPI-CAGE-AT-0009]	381	3	Cellodextrin->Cellobiose	Chaetomium_globosum_148.51_CH408034.1_952
[03]Chaetomium_globosum_148.51_CH408034.1_953	KAH6842958.1	3.754e-129	KAH6842958.1 1, 4-beta cellobiohydrolase [Chaetomium sp. MPI-CAGE-AT-0009]	418	3	Cellodextrin->Cellobiose	Chaetomium_globosum_148.51_CH408034.1_953
[03]Chaetomium_globosum_148.51_CH408035.1_1781	KXX77726.1	0	KXX77726.1 putative alpha/beta-glucosidase agdC [Madurella mycetomatis]	1234	3	Cellodextrin->Cellobiose	Chaetomium_globosum_148.51_CH408035.1_1781
[03]Chaetomium_globosum_148.51_CH408035.1_353	KXX80730.1	4.233e-229	KXX80730.1 putative beta-glucosidase A [Madurella mycetomatis]	723	3	Cellodextrin->Cellobiose	Chaetomium_globosum_148.51_CH408035.1_353
[03]Chaetomium_globosum_148.51_CH408035.1_354	KXX80730.1	5.744e-55	KXX80730.1 putative beta-glucosidase A [Madurella mycetomatis]	197	3	Cellodextrin->Cellobiose	Chaetomium_globosum_148.51_CH408035.1_354
[03]Chaetomium_globosum_148.51_CH408035.1_354	ANR02040.1	1.483e-54	ANR02040.1 beta-glucosidase [Amesia atrobrunnea]	196	3	Cellodextrin->Cellobiose	Chaetomium_globosum_148.51_CH408035.1_354
[03]Chaetomium_globosum_148.51_CH408036.1_97	KAH6623951.1	2.296e-07	KAH6623951.1 1, 4-beta cellobiohydrolase [Chaetomium globosum]	56	3	Cellodextrin->Cellobiose	Chaetomium_globosum_148.51_CH408036.1_97
[03]Chaetomium_globosum_148.51_CH408036.1_97	KAG7288421.1	0.0001883	KAG7288421.1 1,4-beta-D-glucan cellobiohydrolase cel6a [Staphylotrichum longicolle]	48	3	Cellodextrin->Cellobiose	Chaetomium_globosum_148.51_CH408036.1_97
[03]Chaetomium_globosum_148.51_CH408036.1_98	KAH6846947.1	6.118e-50	KAH6846947.1 1, 4-beta cellobiohydrolase [Chaetomium sp. MPI-CAGE-AT-0009]	182	3	Cellodextrin->Cellobiose	Chaetomium_globosum_148.51_CH408036.1_98
[03]Chaetomium_globosum_148.51_CH408036.1_99	KAH6846947.1	1.213e-122	KAH6846947.1 1, 4-beta cellobiohydrolase [Chaetomium sp. MPI-CAGE-AT-0009]	397	3	Cellodextrin->Cellobiose	Chaetomium_globosum_148.51_CH408036.1_99
[03]Chaetomium_globosum_JAGIZQ010000001.1_1172	KXX76898.1	2.624e-28	KXX76898.1 putative endo-beta-1,4-glucanase D [Madurella mycetomatis]	117	3	Cellodextrin->Cellobiose	Chaetomium_globosum_JAGIZQ010000001.1_1172
[03]Chaetomium_globosum_JAGIZQ010000001.1_2274	KXX79288.1	2.353e-64	KXX79288.1 putative endo-beta-1,4-glucanase D [Madurella mycetomatis]	225	3	Cellodextrin->Cellobiose	Chaetomium_globosum_JAGIZQ010000001.1_2274
[03]Chaetomium_globosum_JAGIZQ010000001.1_2396	KXX74005.1	1.349e-131	KXX74005.1 Glucan 1,3-beta-glucosidase [Madurella mycetomatis]	427	3	Cellodextrin->Cellobiose	Chaetomium_globosum_JAGIZQ010000001.1_2396
[03]Chaetomium_globosum_JAGIZQ010000001.1_2397	KXX74005.1	3.235e-186	KXX74005.1 Glucan 1,3-beta-glucosidase [Madurella mycetomatis]	599	3	Cellodextrin->Cellobiose	Chaetomium_globosum_JAGIZQ010000001.1_2397
[03]Chaetomium_globosum_JAGIZQ010000001.1_2631	KXX76988.1	1.419e-214	KXX76988.1 putative beta-glucosidase btgE [Madurella mycetomatis]_x0001_KXX78361.1 putative beta-glucosidase btgE [Madurella mycetomatis]	677	3	Cellodextrin->Cellobiose	Chaetomium_globosum_JAGIZQ010000001.1_2631
[03]Chaetomium_globosum_JAGIZQ010000001.1_4436	XP_045261093.1	1.027e-36	XP_045261093.1 putative glucan endo-1 3-beta-glucosidase [Colletotrichum gloeosporioides]_x0001_KAF3801934.1 putative glucan endo-1 3-beta-glucosidase [Colletotrichum gloeosporioides]	145	3	Cellodextrin->Cellobiose	Chaetomium_globosum_JAGIZQ010000001.1_4436
[03]Chaetomium_globosum_JAGIZQ010000001.1_5083	KAG7293029.1	9.155e-29	KAG7293029.1 Exoglucanase 1 [Staphylotrichum longicolle]	119	3	Cellodextrin->Cellobiose	Chaetomium_globosum_JAGIZQ010000001.1_5083
[03]Chaetomium_globosum_JAGIZQ010000001.1_5085	AEO14799.1	2.066e-46	AEO14799.1 cellobiohydrolase I, partial [Chaetomium globosum]	171	3	Cellodextrin->Cellobiose	Chaetomium_globosum_JAGIZQ010000001.1_5085
[03]Chaetomium_globosum_JAGIZQ010000001.1_5085	AEM34610.1	8.417e-44	AEM34610.1 cellobiohydrolase I, partial [uncultured fungus]	164	3	Cellodextrin->Cellobiose	Chaetomium_globosum_JAGIZQ010000001.1_5085
[03]Chaetomium_globosum_JAGIZQ010000001.1_5250	KAF6813167.1	7.532e-151	KAF6813167.1 glucan 1,3-beta-glucosidase, partial [Colletotrichum musicola]	507	3	Cellodextrin->Cellobiose	Chaetomium_globosum_JAGIZQ010000001.1_5250
[03]Chaetomium_globosum_JAGIZQ010000001.1_5250	KAF6798267.1	2.611e-150	KAF6798267.1 glucan 1,3-beta-glucosidase [Colletotrichum sojae]	505	3	Cellodextrin->Cellobiose	Chaetomium_globosum_JAGIZQ010000001.1_5250
[03]Chaetomium_globosum_JAGIZQ010000001.1_5252	KAF6798267.1	1.635e-51	KAF6798267.1 glucan 1,3-beta-glucosidase [Colletotrichum sojae]	200	3	Cellodextrin->Cellobiose	Chaetomium_globosum_JAGIZQ010000001.1_5252
[03]Chaetomium_globosum_JAGIZQ010000001.1_5253	KAF6813879.1	0	KAF6813879.1 glucan 1,3-beta-glucosidase [Colletotrichum plurivorum]	1727	3	Cellodextrin->Cellobiose	Chaetomium_globosum_JAGIZQ010000001.1_5253
[03]Chaetomium_globosum_JAGIZQ010000002.1_1366	AEM26456.1	1.141e-37	AEM26456.1 cellobiohydrolase I, partial [uncultured fungus]	145	3	Cellodextrin->Cellobiose	Chaetomium_globosum_JAGIZQ010000002.1_1366
[03]Chaetomium_globosum_JAGIZQ010000002.1_1366	AEM27001.1	1.141e-37	AEM27001.1 cellobiohydrolase I, partial [uncultured fungus]	145	3	Cellodextrin->Cellobiose	Chaetomium_globosum_JAGIZQ010000002.1_1366
[03]Chaetomium_globosum_JAGIZQ010000002.1_1367	KAG7286143.1	1.69e-59	KAG7286143.1 Exoglucanase 1 [Staphylotrichum longicolle]	211	3	Cellodextrin->Cellobiose	Chaetomium_globosum_JAGIZQ010000002.1_1367
[03]Chaetomium_globosum_JAGIZQ010000002.1_3396	XP_003661787.1	8.702e-182	XP_003661787.1 glycoside hydrolase family 61 protein [Thermothelomyces thermophilus ATCC 42464]_x0001_G2Q9T3.1 RecName: Full=Polysaccharide monooxygenase Cel61a; AltName: Full=Cellulase-61a; Short=Cel61a; AltName: Full=Endoglucanase-61a; AltName: Full=Glycoside hydrolase-61; Short=GH-61; Flags: Precursor [Thermothelomyces thermophilus ATCC 42464]_x0001_AEO56542.1 glycoside hydrolase family 61 pro…	576	3	Cellodextrin->Cellobiose	Chaetomium_globosum_JAGIZQ010000002.1_3396
[03]Chaetomium_globosum_JAGIZQ010000002.1_5935	KXX81396.1	3.071e-103	KXX81396.1 putative endo-beta-1,4-glucanase D [Madurella mycetomatis]	343	3	Cellodextrin->Cellobiose	Chaetomium_globosum_JAGIZQ010000002.1_5935
[03]Chaetomium_globosum_JAGIZQ010000002.1_6100	KAH6641929.1	1.218e-204	KAH6641929.1 1, 4-beta cellobiohydrolase [Chaetomium globosum]	640	3	Cellodextrin->Cellobiose	Chaetomium_globosum_JAGIZQ010000002.1_6100
[03]Chaetomium_globosum_JAGIZQ010000002.1_6100	KAH6838385.1	2.366e-188	KAH6838385.1 1, 4-beta cellobiohydrolase [Chaetomium sp. MPI-CAGE-AT-0009]	593	3	Cellodextrin->Cellobiose	Chaetomium_globosum_JAGIZQ010000002.1_6100
[03]Chaetomium_globosum_JAGIZQ010000003.1_1032	KAF4465332.1	5.282e-133	KAF4465332.1 beta-glucosidase [Fusarium albosuccineum]	434	3	Cellodextrin->Cellobiose	Chaetomium_globosum_JAGIZQ010000003.1_1032
[03]Chaetomium_globosum_JAGIZQ010000003.1_301	KAF4456276.1	5.636e-22	KAF4456276.1 putative beta-glucosidase [Fusarium austroafricanum]	104	3	Cellodextrin->Cellobiose	Chaetomium_globosum_JAGIZQ010000003.1_301
[03]Chaetomium_globosum_JAGIZQ010000003.1_4170	XP_001911745.1	1.431e-122	XP_001911745.1 uncharacterized protein PODANS_2_9370 [Podospora anserina S mat+]_x0001_CAP73573.1 unnamed protein product [Podospora anserina S mat+]_x0001_CDP25976.1 Putative beta-1, 3 exoglucanase [Podospora anserina S mat+]	403	3	Cellodextrin->Cellobiose	Chaetomium_globosum_JAGIZQ010000003.1_4170
[03]Chaetomium_globosum_JAGIZQ010000003.1_4170	VBB76056.1	5.04e-122	VBB76056.1 Putative beta-1, 3 exoglucanase [Podospora comata]	401	3	Cellodextrin->Cellobiose	Chaetomium_globosum_JAGIZQ010000003.1_4170
[03]Chaetomium_globosum_JAGIZQ010000003.1_5191	KXX82435.1	3.05e-75	KXX82435.1 putative endo-beta-1,4-glucanase B [Madurella mycetomatis]	259	3	Cellodextrin->Cellobiose	Chaetomium_globosum_JAGIZQ010000003.1_5191
[03]Chaetomium_globosum_JAGIZQ010000003.1_837	XP_003663441.1	5.932e-214	XP_003663441.1 glycoside hydrolase family 7 protein [Thermothelomyces thermophilus ATCC 42464]_x0001_G2QCS4.1 RecName: Full=Endoglucanase 7a; AltName: Full=Cellulase 7a; AltName: Full=Endo-1,4-beta-glucanase 7a; Flags: Precursor [Thermothelomyces thermophilus ATCC 42464]_x0001_AEO58196.1 glycoside hydrolase family 7 protein [Thermothelomyces thermophilus ATCC 42464]	672	3	Cellodextrin->Cellobiose	Chaetomium_globosum_JAGIZQ010000003.1_837
[03]Chaetomium_globosum_JAGIZQ010000003.1_843	AGY80099.1	5.249e-37	AGY80099.1 cellobiohydrolase family protein 12, partial [Chaetomium thermophilum]	145	3	Cellodextrin->Cellobiose	Chaetomium_globosum_JAGIZQ010000003.1_843
[03]Chaetomium_globosum_JAGIZQ010000004.1_235	KXX79649.1	8.059e-61	KXX79649.1 Beta-glucosidase cel3A [Madurella mycetomatis]	217	3	Cellodextrin->Cellobiose	Chaetomium_globosum_JAGIZQ010000004.1_235
[03]Chaetomium_globosum_JAGIZQ010000004.1_2448	KXX83415.1	3.082e-26	KXX83415.1 putative secreted beta-glucosidase adg3 [Madurella mycetomatis]	111	3	Cellodextrin->Cellobiose	Chaetomium_globosum_JAGIZQ010000004.1_2448
[03]Chaetomium_globosum_JAGIZQ010000004.1_2638	KXX80605.1	2.851e-78	KXX80605.1 putative endo-beta-1,4-glucanase D, partial [Madurella mycetomatis]	267	3	Cellodextrin->Cellobiose	Chaetomium_globosum_JAGIZQ010000004.1_2638
[03]Chaetomium_globosum_JAGIZQ010000004.1_5470	AEN99939.1	3.452e-69	AEN99939.1 beta-glucosidase/beta-xylosidase [Chrysosporium lucknowense]	240	3	Cellodextrin->Cellobiose	Chaetomium_globosum_JAGIZQ010000004.1_5470
[03]Chaetomium_globosum_JAGIZQ010000004.1_5471	KXX78647.1	0	KXX78647.1 Periplasmic beta-glucosidase [Madurella mycetomatis]	1131	3	Cellodextrin->Cellobiose	Chaetomium_globosum_JAGIZQ010000004.1_5471
[03]Chaetomium_globosum_JAGIZQ010000004.1_926	EMR67570.1	9.526e-34	EMR67570.1 putative glucan -beta-glucosidase protein [Eutypa lata UCREL1]	134	3	Cellodextrin->Cellobiose	Chaetomium_globosum_JAGIZQ010000004.1_926
[03]Chaetomium_globosum_JAGIZQ010000004.1_926	XP_033420550.1	1.2e-32	XP_033420550.1 glucan 1,3-beta-glucosidase [Aspergillus lentulus]_x0001_KAF4151326.1 hypothetical protein CNMCM6069_004048 [Aspergillus lentulus]_x0001_KAF4159837.1 hypothetical protein CNMCM6936_004201 [Aspergillus lentulus]_x0001_KAF4176796.1 hypothetical protein CNMCM7927_003772 [Aspergillus lentulus]_x0001_KAF4200164.1 hypothetical protein CNMCM8927_003840 [Aspergillus lentulus]_x0001_GFF5666…	131	3	Cellodextrin->Cellobiose	Chaetomium_globosum_JAGIZQ010000004.1_926
[03]Chaetomium_globosum_JAGIZQ010000004.1_967	5W11_A	6.837e-194	5W11_A Biochemical and structural insights into the catalytic mechanism of thermostable cellobiohydrolase Cel7A from industrially relevant fungus Myceliophthora thermophila [Thermothelomyces thermophilus]_x0001_5W11_B Biochemical and structural insights into the catalytic mechanism of thermostable cellobiohydrolase Cel7A from industrially relevant fungus Myceliophthora thermophila [Thermothelomyc…	614	3	Cellodextrin->Cellobiose	Chaetomium_globosum_JAGIZQ010000004.1_967
[03]Chaetomium_globosum_JAGIZQ010000005.1_1326	KXX81013.1	1.595e-133	KXX81013.1 Exoglucanase 1 [Madurella mycetomatis]	437	3	Cellodextrin->Cellobiose	Chaetomium_globosum_JAGIZQ010000005.1_1326
[03]Chaetomium_globosum_JAGIZQ010000005.1_386	KZZ92599.1	3.938e-06	KZZ92599.1 glucan 1,3-beta-glucosidase precursor [Moelleriella libera RCEF 2490]	59	3	Cellodextrin->Cellobiose	Chaetomium_globosum_JAGIZQ010000005.1_386
[03]Chaetomium_globosum_JAGIZQ010000005.1_748	KXX82657.1	1.129e-189	KXX82657.1 putative glucan endo-1,3-beta-glucosidase eglC [Madurella mycetomatis]	602	3	Cellodextrin->Cellobiose	Chaetomium_globosum_JAGIZQ010000005.1_748
[03]Chaetomium_globosum_JAGIZQ010000006.1_2286	KXX77726.1	0	KXX77726.1 putative alpha/beta-glucosidase agdC [Madurella mycetomatis]	1237	3	Cellodextrin->Cellobiose	Chaetomium_globosum_JAGIZQ010000006.1_2286
[03]Chaetomium_globosum_JAGIZQ010000006.1_3604	KXX80730.1	8.084e-36	KXX80730.1 putative beta-glucosidase A [Madurella mycetomatis]	144	3	Cellodextrin->Cellobiose	Chaetomium_globosum_JAGIZQ010000006.1_3604
[03]Chaetomium_globosum_JAGIZQ010000006.1_3605	KXX80730.1	5.25e-54	KXX80730.1 putative beta-glucosidase A [Madurella mycetomatis]	194	3	Cellodextrin->Cellobiose	Chaetomium_globosum_JAGIZQ010000006.1_3605
[03]Chaetomium_globosum_JAGIZQ010000006.1_3605	ANR02040.1	1.859e-53	ANR02040.1 beta-glucosidase [Amesia atrobrunnea]	192	3	Cellodextrin->Cellobiose	Chaetomium_globosum_JAGIZQ010000006.1_3605
[03]Chaetomium_globosum_JAGIZQ010000006.1_3937	KXX76603.1	1.115e-47	KXX76603.1 putative endo-beta-1,4-glucanase D [Madurella mycetomatis]	175	3	Cellodextrin->Cellobiose	Chaetomium_globosum_JAGIZQ010000006.1_3937
[03]Chaetomium_globosum_JAGIZQ010000006.1_4859	KAH6623951.1	4.35e-126	KAH6623951.1 1, 4-beta cellobiohydrolase [Chaetomium globosum]	407	3	Cellodextrin->Cellobiose	Chaetomium_globosum_JAGIZQ010000006.1_4859
[03]Chaetomium_globosum_JAGIZQ010000006.1_4859	KAH6846947.1	1.586e-122	KAH6846947.1 1, 4-beta cellobiohydrolase [Chaetomium sp. MPI-CAGE-AT-0009]	397	3	Cellodextrin->Cellobiose	Chaetomium_globosum_JAGIZQ010000006.1_4859
[03]Chaetomium_globosum_JAGIZQ010000006.1_4860	KAH6846947.1	1.58e-49	KAH6846947.1 1, 4-beta cellobiohydrolase [Chaetomium sp. MPI-CAGE-AT-0009]	181	3	Cellodextrin->Cellobiose	Chaetomium_globosum_JAGIZQ010000006.1_4860
[03]Chaetomium_globosum_JAGIZQ010000007.1_1010	KXX78799.1	6.146e-27	KXX78799.1 putative beta-glucosidase M [Madurella mycetomatis]	115	3	Cellodextrin->Cellobiose	Chaetomium_globosum_JAGIZQ010000007.1_1010
[03]Chaetomium_globosum_JAGIZQ010000007.1_1443	KAH6617319.1	8.951e-90	KAH6617319.1 1, 4-beta cellobiohydrolase [Chaetomium globosum]	299	3	Cellodextrin->Cellobiose	Chaetomium_globosum_JAGIZQ010000007.1_1443
[03]Chaetomium_globosum_JAGIZQ010000007.1_1443	KAH6842519.1	3.285e-86	KAH6842519.1 1, 4-beta cellobiohydrolase [Chaetomium sp. MPI-CAGE-AT-0009]	289	3	Cellodextrin->Cellobiose	Chaetomium_globosum_JAGIZQ010000007.1_1443
[03]Chaetomium_globosum_JAGIZQ010000007.1_1444	KAH6842519.1	1.122e-71	KAH6842519.1 1, 4-beta cellobiohydrolase [Chaetomium sp. MPI-CAGE-AT-0009]	247	3	Cellodextrin->Cellobiose	Chaetomium_globosum_JAGIZQ010000007.1_1444
[03]Chaetomium_globosum_JAGIZQ010000007.1_1445	XP_003664525.1	3.031e-71	XP_003664525.1 glycoside hydrolase family 6 protein [Thermothelomyces thermophilus ATCC 42464]_x0001_AEO59280.1 glycoside hydrolase family 6 protein [Thermothelomyces thermophilus ATCC 42464]_x0001_UIX35934.1 cellobiohydrolase [synthetic construct]	246	3	Cellodextrin->Cellobiose	Chaetomium_globosum_JAGIZQ010000007.1_1445
[03]Chaetomium_globosum_JAGIZQ010000007.1_1611	KAH6617375.1	3.128e-137	KAH6617375.1 1, 4-beta cellobiohydrolase [Chaetomium globosum]	441	3	Cellodextrin->Cellobiose	Chaetomium_globosum_JAGIZQ010000007.1_1611
[03]Chaetomium_globosum_JAGIZQ010000007.1_1611	KAH6842958.1	4.13e-130	KAH6842958.1 1, 4-beta cellobiohydrolase [Chaetomium sp. MPI-CAGE-AT-0009]	421	3	Cellodextrin->Cellobiose	Chaetomium_globosum_JAGIZQ010000007.1_1611
[03]Chaetomium_globosum_JAGIZQ010000007.1_1612	KAH6842958.1	1.233e-117	KAH6842958.1 1, 4-beta cellobiohydrolase [Chaetomium sp. MPI-CAGE-AT-0009]	383	3	Cellodextrin->Cellobiose	Chaetomium_globosum_JAGIZQ010000007.1_1612
[03]Chaetomium_globosum_JAGIZQ010000007.1_1940	KAH6842372.1	2.574e-36	KAH6842372.1 cellulase-like protein [Chaetomium sp. MPI-CAGE-AT-0009]	141	3	Cellodextrin->Cellobiose	Chaetomium_globosum_JAGIZQ010000007.1_1940
[03]Chaetomium_globosum_JAGIZQ010000007.1_2054	KAH6613645.1	3.583e-99	KAH6613645.1 cellulase [Chaetomium sp. MPI-SDFR-AT-0129]	331	3	Cellodextrin->Cellobiose	Chaetomium_globosum_JAGIZQ010000007.1_2054
[03]Chaetomium_globosum_JAGIZQ010000007.1_2054	CAD56666.1	6.271e-95	CAD56666.1 cellulase [Melanocarpus albomyces]	319	3	Cellodextrin->Cellobiose	Chaetomium_globosum_JAGIZQ010000007.1_2054
[03]Chaetomium_globosum_JAGIZQ010000008.1_6	KAG7285649.1	4.219e-100	KAG7285649.1 Exoglucanase 1 [Staphylotrichum longicolle]	336	3	Cellodextrin->Cellobiose	Chaetomium_globosum_JAGIZQ010000008.1_6
[03]Chaetomium_globosum_JAGIZQ010000008.1_6	KXX74766.1	2.831e-96	KXX74766.1 Exoglucanase 1 [Madurella mycetomatis]	325	3	Cellodextrin->Cellobiose	Chaetomium_globosum_JAGIZQ010000008.1_6
[03]Chaetomium_sp_MPI_CAGE_JAHBOE010000001.1_11126	KXX80605.1	1.303e-75	KXX80605.1 putative endo-beta-1,4-glucanase D, partial [Madurella mycetomatis]	259	3	Cellodextrin->Cellobiose	Chaetomium_sp_MPI_CAGE_JAHBOE010000001.1_11126
[03]Chaetomium_sp_MPI_CAGE_JAHBOE010000001.1_11298	KXX83415.1	2.233e-20	KXX83415.1 putative secreted beta-glucosidase adg3 [Madurella mycetomatis]	94	3	Cellodextrin->Cellobiose	Chaetomium_sp_MPI_CAGE_JAHBOE010000001.1_11298
[03]Chaetomium_sp_MPI_CAGE_JAHBOE010000001.1_12830	P15828.2	4.573e-210	P15828.2 RecName: Full=Exoglucanase 1; AltName: Full=1,4-beta-cellobiohydrolase; AltName: Full=Beta-glucancellobiohydrolase; AltName: Full=Exocellobiohydrolase I; AltName: Full=Exoglucanase I; Flags: Precursor [[Humicola] grisea var. thermoidea]_x0001_CAA35159.1 beta-glucancellobiohydrolase [Trichocladium griseum]	661	3	Cellodextrin->Cellobiose	Chaetomium_sp_MPI_CAGE_JAHBOE010000001.1_12830
[03]Chaetomium_sp_MPI_CAGE_JAHBOE010000001.1_12854	KAF4874129.1	1.343e-30	KAF4874129.1 Glucan 1,3-beta-glucosidase [Colletotrichum siamense]	127	3	Cellodextrin->Cellobiose	Chaetomium_sp_MPI_CAGE_JAHBOE010000001.1_12854
[03]Chaetomium_sp_MPI_CAGE_JAHBOE010000001.1_12854	XP_031883042.1	1.842e-30	XP_031883042.1 Glucan 1,3-beta-glucosidase [Colletotrichum fructicola]_x0001_KAE9573495.1 Glucan 1,3-beta-glucosidase [Colletotrichum fructicola]_x0001_KAF4421384.1 Glucan 1,3-beta-glucosidase [Colletotrichum fructicola]_x0001_KAF4483826.1 Glucan 1,3-beta-glucosidase [Colletotrichum fructicola Nara gc5]_x0001_KAF4902893.1 Glucan 1,3-beta-glucosidase [Colletotrichum fructicola]	127	3	Cellodextrin->Cellobiose	Chaetomium_sp_MPI_CAGE_JAHBOE010000001.1_12854
[03]Chaetomium_sp_MPI_CAGE_JAHBOE010000001.1_13078	OLN88100.1	1.538e-98	OLN88100.1 putative endo-beta-1,4-glucanase D 3, partial [Colletotrichum chlorophyti]	340	3	Cellodextrin->Cellobiose	Chaetomium_sp_MPI_CAGE_JAHBOE010000001.1_13078
[03]Chaetomium_sp_MPI_CAGE_JAHBOE010000001.1_13563	KXX74846.1	1.388e-50	KXX74846.1 putative endo-beta-1,4-glucanase D [Madurella mycetomatis]_x0001_KXX82827.1 putative endo-beta-1,4-glucanase D [Madurella mycetomatis]	184	3	Cellodextrin->Cellobiose	Chaetomium_sp_MPI_CAGE_JAHBOE010000001.1_13563
[03]Chaetomium_sp_MPI_CAGE_JAHBOE010000001.1_13631	KXX79649.1	7.095e-44	KXX79649.1 Beta-glucosidase cel3A [Madurella mycetomatis]	164	3	Cellodextrin->Cellobiose	Chaetomium_sp_MPI_CAGE_JAHBOE010000001.1_13631
[03]Chaetomium_sp_MPI_CAGE_JAHBOE010000001.1_2372	AEM27076.1	1.04e-43	AEM27076.1 cellobiohydrolase I, partial [uncultured fungus]	163	3	Cellodextrin->Cellobiose	Chaetomium_sp_MPI_CAGE_JAHBOE010000001.1_2372
[03]Chaetomium_sp_MPI_CAGE_JAHBOE010000001.1_2372	AEM27037.1	1.04e-43	AEM27037.1 cellobiohydrolase I, partial [uncultured fungus]_x0001_AEM27038.1 cellobiohydrolase I, partial [uncultured fungus]	163	3	Cellodextrin->Cellobiose	Chaetomium_sp_MPI_CAGE_JAHBOE010000001.1_2372
[03]Chaetomium_sp_MPI_CAGE_JAHBOE010000001.1_2375	KAG7293029.1	2.576e-29	KAG7293029.1 Exoglucanase 1 [Staphylotrichum longicolle]	120	3	Cellodextrin->Cellobiose	Chaetomium_sp_MPI_CAGE_JAHBOE010000001.1_2375
[03]Chaetomium_sp_MPI_CAGE_JAHBOE010000001.1_5440	KAF6790324.1	2.514e-09	KAF6790324.1 glucan 1,3-beta-glucosidase [Colletotrichum sojae]	63	3	Cellodextrin->Cellobiose	Chaetomium_sp_MPI_CAGE_JAHBOE010000001.1_5440
[03]Chaetomium_sp_MPI_CAGE_JAHBOE010000001.1_5440	KAF6783469.1	8.985e-09	KAF6783469.1 glucan-beta-glucosidase, partial [Colletotrichum musicola]	62	3	Cellodextrin->Cellobiose	Chaetomium_sp_MPI_CAGE_JAHBOE010000001.1_5440
[03]Chaetomium_sp_MPI_CAGE_JAHBOE010000001.1_8889	RKK66567.1	8.049e-243	RKK66567.1 putative beta-glucosidase M [Fusarium oxysporum]	775	3	Cellodextrin->Cellobiose	Chaetomium_sp_MPI_CAGE_JAHBOE010000001.1_8889
[03]Chaetomium_sp_MPI_CAGE_JAHBOE010000001.1_8889	EXA36265.1	9.521e-173	EXA36265.1 beta-glucosidase [Fusarium oxysporum f. sp. pisi HDV247]	571	3	Cellodextrin->Cellobiose	Chaetomium_sp_MPI_CAGE_JAHBOE010000001.1_8889
[03]Chaetomium_sp_MPI_CAGE_JAHBOE010000002.1_3477	XP_003661787.1	9.179e-177	XP_003661787.1 glycoside hydrolase family 61 protein [Thermothelomyces thermophilus ATCC 42464]_x0001_G2Q9T3.1 RecName: Full=Polysaccharide monooxygenase Cel61a; AltName: Full=Cellulase-61a; Short=Cel61a; AltName: Full=Endoglucanase-61a; AltName: Full=Glycoside hydrolase-61; Short=GH-61; Flags: Precursor [Thermothelomyces thermophilus ATCC 42464]_x0001_AEO56542.1 glycoside hydrolase family 61 pro…	562	3	Cellodextrin->Cellobiose	Chaetomium_sp_MPI_CAGE_JAHBOE010000002.1_3477
[03]Chaetomium_sp_MPI_CAGE_JAHBOE010000002.1_3730	KXX72997.1	1.13e-81	KXX72997.1 putative endo-beta-1,4-glucanase D [Madurella mycetomatis]	280	3	Cellodextrin->Cellobiose	Chaetomium_sp_MPI_CAGE_JAHBOE010000002.1_3730
[03]Chaetomium_sp_MPI_CAGE_JAHBOE010000002.1_3996	KXX77882.1	3.394e-44	KXX77882.1 putative endo-beta-1,4-glucanase D [Madurella mycetomatis]	166	3	Cellodextrin->Cellobiose	Chaetomium_sp_MPI_CAGE_JAHBOE010000002.1_3996
[03]Chaetomium_sp_MPI_CAGE_JAHBOE010000002.1_3997	KXX77882.1	7.341e-51	KXX77882.1 putative endo-beta-1,4-glucanase D [Madurella mycetomatis]	185	3	Cellodextrin->Cellobiose	Chaetomium_sp_MPI_CAGE_JAHBOE010000002.1_3997
[03]Chaetomium_sp_MPI_CAGE_JAHBOE010000002.1_44	XP_003663441.1	6.296e-205	XP_003663441.1 glycoside hydrolase family 7 protein [Thermothelomyces thermophilus ATCC 42464]_x0001_G2QCS4.1 RecName: Full=Endoglucanase 7a; AltName: Full=Cellulase 7a; AltName: Full=Endo-1,4-beta-glucanase 7a; Flags: Precursor [Thermothelomyces thermophilus ATCC 42464]_x0001_AEO58196.1 glycoside hydrolase family 7 protein [Thermothelomyces thermophilus ATCC 42464]	646	3	Cellodextrin->Cellobiose	Chaetomium_sp_MPI_CAGE_JAHBOE010000002.1_44
[03]Chaetomium_sp_MPI_CAGE_JAHBOE010000002.1_5843	KXX81644.1	3.332e-38	KXX81644.1 putative endo-beta-1,4-glucanase D [Madurella mycetomatis]	147	3	Cellodextrin->Cellobiose	Chaetomium_sp_MPI_CAGE_JAHBOE010000002.1_5843
[03]Chaetomium_sp_MPI_CAGE_JAHBOE010000002.1_6007	2RFW_A	6.745e-11	2RFW_A Crystal Structure of Cellobiohydrolase from Melanocarpus albomyces [Melanocarpus albomyces]_x0001_2RFW_B Crystal Structure of Cellobiohydrolase from Melanocarpus albomyces [Melanocarpus albomyces]_x0001_2RFW_C Crystal Structure of Cellobiohydrolase from Melanocarpus albomyces [Melanocarpus albomyces]_x0001_2RFW_D Crystal Structure of Cellobiohydrolase from Melanocarpus albomyces [Melanocar…	67	3	Cellodextrin->Cellobiose	Chaetomium_sp_MPI_CAGE_JAHBOE010000002.1_6007
[03]Chaetomium_sp_MPI_CAGE_JAHBOE010000002.1_6008	KAG7285649.1	1.056e-106	KAG7285649.1 Exoglucanase 1 [Staphylotrichum longicolle]	351	3	Cellodextrin->Cellobiose	Chaetomium_sp_MPI_CAGE_JAHBOE010000002.1_6008
[03]Chaetomium_sp_MPI_CAGE_JAHBOE010000002.1_6008	KXX74766.1	2.049e-103	KXX74766.1 Exoglucanase 1 [Madurella mycetomatis]	341	3	Cellodextrin->Cellobiose	Chaetomium_sp_MPI_CAGE_JAHBOE010000002.1_6008
[03]Chaetomium_sp_MPI_CAGE_JAHBOE010000003.1_1322	ANR02040.1	3.383e-58	ANR02040.1 beta-glucosidase [Amesia atrobrunnea]	209	3	Cellodextrin->Cellobiose	Chaetomium_sp_MPI_CAGE_JAHBOE010000003.1_1322
[03]Chaetomium_sp_MPI_CAGE_JAHBOE010000003.1_1322	KXX80730.1	4.79e-55	KXX80730.1 putative beta-glucosidase A [Madurella mycetomatis]	200	3	Cellodextrin->Cellobiose	Chaetomium_sp_MPI_CAGE_JAHBOE010000003.1_1322
[03]Chaetomium_sp_MPI_CAGE_JAHBOE010000003.1_1324	ANR02040.1	5.648e-54	ANR02040.1 beta-glucosidase [Amesia atrobrunnea]	194	3	Cellodextrin->Cellobiose	Chaetomium_sp_MPI_CAGE_JAHBOE010000003.1_1324
[03]Chaetomium_sp_MPI_CAGE_JAHBOE010000003.1_1831	KXX81912.1	1.681e-18	KXX81912.1 Beta-glucosidase B [Madurella mycetomatis]	90	3	Cellodextrin->Cellobiose	Chaetomium_sp_MPI_CAGE_JAHBOE010000003.1_1831
[03]Chaetomium_sp_MPI_CAGE_JAHBOE010000003.1_22	KUI62805.1	1.713e-166	KUI62805.1 Glucan endo-1,3-beta-glucosidase [Valsa mali var. pyri]	534	3	Cellodextrin->Cellobiose	Chaetomium_sp_MPI_CAGE_JAHBOE010000003.1_22
[03]Chaetomium_sp_MPI_CAGE_JAHBOE010000003.1_22	KUI63841.1	1.024e-164	KUI63841.1 Glucan endo-1,3-beta-glucosidase [Valsa mali]	529	3	Cellodextrin->Cellobiose	Chaetomium_sp_MPI_CAGE_JAHBOE010000003.1_22
[03]Chaetomium_sp_MPI_CAGE_JAHBOE010000003.1_2730	KXX77726.1	0	KXX77726.1 putative alpha/beta-glucosidase agdC [Madurella mycetomatis]	1289	3	Cellodextrin->Cellobiose	Chaetomium_sp_MPI_CAGE_JAHBOE010000003.1_2730
[03]Chaetomium_sp_MPI_CAGE_JAHBOE010000003.1_2730	KXX80215.1	0	KXX80215.1 putative alpha/beta-glucosidase agdC [Madurella mycetomatis]	1255	3	Cellodextrin->Cellobiose	Chaetomium_sp_MPI_CAGE_JAHBOE010000003.1_2730
[03]Chaetomium_sp_MPI_CAGE_JAHBOE010000003.1_75	KAH6846947.1	3.026e-08	KAH6846947.1 1, 4-beta cellobiohydrolase [Chaetomium sp. MPI-CAGE-AT-0009]	59	3	Cellodextrin->Cellobiose	Chaetomium_sp_MPI_CAGE_JAHBOE010000003.1_75
[03]Chaetomium_sp_MPI_CAGE_JAHBOE010000003.1_75	KAB5550807.1	0.0002311	KAB5550807.1 cellobiohydrolase II [Coniochaeta sp. 2T2.1]	48	3	Cellodextrin->Cellobiose	Chaetomium_sp_MPI_CAGE_JAHBOE010000003.1_75
[03]Chaetomium_sp_MPI_CAGE_JAHBOE010000003.1_76	KAH6623951.1	7.016e-80	KAH6623951.1 1, 4-beta cellobiohydrolase [Chaetomium globosum]	273	3	Cellodextrin->Cellobiose	Chaetomium_sp_MPI_CAGE_JAHBOE010000003.1_76
[03]Chaetomium_sp_MPI_CAGE_JAHBOE010000003.1_77	KAH6623951.1	1.157e-116	KAH6623951.1 1, 4-beta cellobiohydrolase [Chaetomium globosum]	379	3	Cellodextrin->Cellobiose	Chaetomium_sp_MPI_CAGE_JAHBOE010000003.1_77
[03]Chaetomium_sp_MPI_CAGE_JAHBOE010000003.1_78	KAH6623951.1	3.85e-53	KAH6623951.1 1, 4-beta cellobiohydrolase [Chaetomium globosum]	191	3	Cellodextrin->Cellobiose	Chaetomium_sp_MPI_CAGE_JAHBOE010000003.1_78
[03]Chaetomium_sp_MPI_CAGE_JAHBOE010000004.1_1061	KXX78647.1	0	KXX78647.1 Periplasmic beta-glucosidase [Madurella mycetomatis]	1032	3	Cellodextrin->Cellobiose	Chaetomium_sp_MPI_CAGE_JAHBOE010000004.1_1061
[03]Chaetomium_sp_MPI_CAGE_JAHBOE010000004.1_1061	AEN99939.1	0	AEN99939.1 beta-glucosidase/beta-xylosidase [Chrysosporium lucknowense]	1010	3	Cellodextrin->Cellobiose	Chaetomium_sp_MPI_CAGE_JAHBOE010000004.1_1061
[03]Chaetomium_sp_MPI_CAGE_JAHBOE010000004.1_2171	KXX79288.1	9.515e-62	KXX79288.1 putative endo-beta-1,4-glucanase D [Madurella mycetomatis]	217	3	Cellodextrin->Cellobiose	Chaetomium_sp_MPI_CAGE_JAHBOE010000004.1_2171
[03]Chaetomium_sp_MPI_CAGE_JAHBOE010000004.1_2292	KXX74005.1	2.792e-132	KXX74005.1 Glucan 1,3-beta-glucosidase [Madurella mycetomatis]	429	3	Cellodextrin->Cellobiose	Chaetomium_sp_MPI_CAGE_JAHBOE010000004.1_2292
[03]Chaetomium_sp_MPI_CAGE_JAHBOE010000004.1_2518	KXX76988.1	1.518e-212	KXX76988.1 putative beta-glucosidase btgE [Madurella mycetomatis]_x0001_KXX78361.1 putative beta-glucosidase btgE [Madurella mycetomatis]	671	3	Cellodextrin->Cellobiose	Chaetomium_sp_MPI_CAGE_JAHBOE010000004.1_2518
[03]Chaetomium_sp_MPI_CAGE_JAHBOE010000004.1_3496	KXX73322.1	3.723e-79	KXX73322.1 putative beta-glucosidase F [Madurella mycetomatis]	269	3	Cellodextrin->Cellobiose	Chaetomium_sp_MPI_CAGE_JAHBOE010000004.1_3496
[03]Chaetomium_sp_MPI_CAGE_JAHBOE010000004.1_3497	KXX73322.1	0	KXX73322.1 putative beta-glucosidase F [Madurella mycetomatis]	1118	3	Cellodextrin->Cellobiose	Chaetomium_sp_MPI_CAGE_JAHBOE010000004.1_3497
[03]Chaetomium_sp_MPI_CAGE_JAHBOE010000004.1_4493	KXX82435.1	1.503e-33	KXX82435.1 putative endo-beta-1,4-glucanase B [Madurella mycetomatis]	133	3	Cellodextrin->Cellobiose	Chaetomium_sp_MPI_CAGE_JAHBOE010000004.1_4493
[03]Chaetomium_sp_MPI_CAGE_JAHBOE010000004.1_694	KXX74310.1	3.943e-34	KXX74310.1 Glucan 1,3-beta-glucosidase [Madurella mycetomatis]	137	3	Cellodextrin->Cellobiose	Chaetomium_sp_MPI_CAGE_JAHBOE010000004.1_694
[03]Chaetomium_sp_MPI_CAGE_JAHBOE010000005.1_1115	XP_033434406.1	9.766e-34	XP_033434406.1 putative endo-beta-1,4-glucanase D [Daldinia childiae]_x0001_KAF3058107.1 putative endo-beta-1,4-glucanase D [Daldinia childiae]	137	3	Cellodextrin->Cellobiose	Chaetomium_sp_MPI_CAGE_JAHBOE010000005.1_1115
[03]Chaetomium_sp_MPI_CAGE_JAHBOE010000005.1_1167	KAH6842519.1	9.12e-88	KAH6842519.1 1, 4-beta cellobiohydrolase [Chaetomium sp. MPI-CAGE-AT-0009]	295	3	Cellodextrin->Cellobiose	Chaetomium_sp_MPI_CAGE_JAHBOE010000005.1_1167
[03]Chaetomium_sp_MPI_CAGE_JAHBOE010000005.1_1167	KAI0177147.1	4.199e-50	KAI0177147.1 exoglucanase 3 precursor [Pestalotiopsis sp. NC0098]	187	3	Cellodextrin->Cellobiose	Chaetomium_sp_MPI_CAGE_JAHBOE010000005.1_1167
[03]Chaetomium_sp_MPI_CAGE_JAHBOE010000005.1_1169	KAH6617319.1	5.023e-28	KAH6617319.1 1, 4-beta cellobiohydrolase [Chaetomium globosum]	116	3	Cellodextrin->Cellobiose	Chaetomium_sp_MPI_CAGE_JAHBOE010000005.1_1169
[03]Chaetomium_sp_MPI_CAGE_JAHBOE010000005.1_1170	KAH6617319.1	2.505e-62	KAH6617319.1 1, 4-beta cellobiohydrolase [Chaetomium globosum]	218	3	Cellodextrin->Cellobiose	Chaetomium_sp_MPI_CAGE_JAHBOE010000005.1_1170
[03]Chaetomium_sp_MPI_CAGE_JAHBOE010000005.1_1568	XP_960539.2	3.573e-33	XP_960539.2 beta-glucosidase [Neurospora crassa OR74A]_x0001_EAA31303.2 beta-glucosidase [Neurospora crassa OR74A]	134	3	Cellodextrin->Cellobiose	Chaetomium_sp_MPI_CAGE_JAHBOE010000005.1_1568
[03]Chaetomium_sp_MPI_CAGE_JAHBOE010000005.1_181	KAI0517825.1	1.441e-92	KAI0517825.1 cellulase signal transduction associated dehydrogenase [Xylaria bambusicola]	313	3	Cellodextrin->Cellobiose	Chaetomium_sp_MPI_CAGE_JAHBOE010000005.1_181
[03]Chaetomium_sp_MPI_CAGE_JAHBOE010000005.1_181	KAI0904955.1	2.991e-74	KAI0904955.1 cellulase signal transduction associated dehydrogenase [Kretzschmaria deusta]	260	3	Cellodextrin->Cellobiose	Chaetomium_sp_MPI_CAGE_JAHBOE010000005.1_181
[03]Chaetomium_sp_MPI_CAGE_JAHBOE010000005.1_2720	KAH6842958.1	1.196e-136	KAH6842958.1 1, 4-beta cellobiohydrolase [Chaetomium sp. MPI-CAGE-AT-0009]	439	3	Cellodextrin->Cellobiose	Chaetomium_sp_MPI_CAGE_JAHBOE010000005.1_2720
[03]Chaetomium_sp_MPI_CAGE_JAHBOE010000005.1_2720	KAH6617375.1	6.141e-130	KAH6617375.1 1, 4-beta cellobiohydrolase [Chaetomium globosum]	420	3	Cellodextrin->Cellobiose	Chaetomium_sp_MPI_CAGE_JAHBOE010000005.1_2720
[03]Chaetomium_sp_MPI_CAGE_JAHBOE010000005.1_2721	KAH6617375.1	3.959e-115	KAH6617375.1 1, 4-beta cellobiohydrolase [Chaetomium globosum]	376	3	Cellodextrin->Cellobiose	Chaetomium_sp_MPI_CAGE_JAHBOE010000005.1_2721
[03]Chaetomium_sp_MPI_CAGE_JAHBOE010000005.1_3141	KAG7286143.1	4.774e-60	KAG7286143.1 Exoglucanase 1 [Staphylotrichum longicolle]	212	3	Cellodextrin->Cellobiose	Chaetomium_sp_MPI_CAGE_JAHBOE010000005.1_3141
[03]Chaetomium_sp_MPI_CAGE_JAHBOE010000005.1_3141	KXX83357.1	3.981e-58	KXX83357.1 Exoglucanase 1 [Madurella mycetomatis]	207	3	Cellodextrin->Cellobiose	Chaetomium_sp_MPI_CAGE_JAHBOE010000005.1_3141
[03]Chaetomium_sp_MPI_CAGE_JAHBOE010000005.1_3142	AEM27001.1	5.558e-37	AEM27001.1 cellobiohydrolase I, partial [uncultured fungus]	143	3	Cellodextrin->Cellobiose	Chaetomium_sp_MPI_CAGE_JAHBOE010000005.1_3142
[03]Chaetomium_sp_MPI_CAGE_JAHBOE010000005.1_4462	KXX73764.1	5.89e-167	KXX73764.1 Exoglucanase 2 [Madurella mycetomatis]	534	3	Cellodextrin->Cellobiose	Chaetomium_sp_MPI_CAGE_JAHBOE010000005.1_4462
[03]Chaetomium_sp_MPI_CAGE_JAHBOE010000005.1_541	KUI65264.1	1.446e-56	KUI65264.1 putative endo-beta-1,4-glucanase celB [Valsa mali]	207	3	Cellodextrin->Cellobiose	Chaetomium_sp_MPI_CAGE_JAHBOE010000005.1_541
[03]Chaetomium_sp_MPI_CAGE_JAHBOE010000005.1_581	CAD56666.1	8.315e-104	CAD56666.1 cellulase [Melanocarpus albomyces]	344	3	Cellodextrin->Cellobiose	Chaetomium_sp_MPI_CAGE_JAHBOE010000005.1_581
[03]Chaetomium_sp_MPI_CAGE_JAHBOE010000005.1_581	KAH6613645.1	1.419e-102	KAH6613645.1 cellulase [Chaetomium sp. MPI-SDFR-AT-0129]	341	3	Cellodextrin->Cellobiose	Chaetomium_sp_MPI_CAGE_JAHBOE010000005.1_581
[03]Chaetomium_sp_MPI_CAGE_JAHBOE010000006.1_442	KXX74247.1	1.828e-43	KXX74247.1 putative beta-glucosidase M [Madurella mycetomatis]	162	3	Cellodextrin->Cellobiose	Chaetomium_sp_MPI_CAGE_JAHBOE010000006.1_442
[03]Chaetomium_sp_MPI_CAGE_JAHBOE010000006.1_443	KXX74247.1	1.917e-37	KXX74247.1 putative beta-glucosidase M [Madurella mycetomatis]	151	3	Cellodextrin->Cellobiose	Chaetomium_sp_MPI_CAGE_JAHBOE010000006.1_443
[03]Chaetomium_sp_MPI_CAGE_JAHBOE010000006.1_934	KXX81013.1	1.521e-134	KXX81013.1 Exoglucanase 1 [Madurella mycetomatis]	445	3	Cellodextrin->Cellobiose	Chaetomium_sp_MPI_CAGE_JAHBOE010000006.1_934
[03]Chaetomium_sp_MPI_CAGE_JAHBOE010000008.1_54	KXX81005.1	0	KXX81005.1 Glucan 1,3-beta-glucosidase [Madurella mycetomatis]	1281	3	Cellodextrin->Cellobiose	Chaetomium_sp_MPI_CAGE_JAHBOE010000008.1_54
[03]Chaetomium_sp_MPI_CAGE_JAHBOE010000009.1_193	KAH6838385.1	4.128e-205	KAH6838385.1 1, 4-beta cellobiohydrolase [Chaetomium sp. MPI-CAGE-AT-0009]	643	3	Cellodextrin->Cellobiose	Chaetomium_sp_MPI_CAGE_JAHBOE010000009.1_193
[03]Chaetomium_sp_MPI_CAGE_JAHBOE010000009.1_193	KAH6641929.1	3.835e-188	KAH6641929.1 1, 4-beta cellobiohydrolase [Chaetomium globosum]	594	3	Cellodextrin->Cellobiose	Chaetomium_sp_MPI_CAGE_JAHBOE010000009.1_193
[03]Chaetomium_sp_MPI_CAGE_JAHBOE010000009.1_194	KAH6641929.1	2.797e-42	KAH6641929.1 1, 4-beta cellobiohydrolase [Chaetomium globosum]	159	3	Cellodextrin->Cellobiose	Chaetomium_sp_MPI_CAGE_JAHBOE010000009.1_194
[03]Chaetomium_thermophilum_dissitum_JAAFKN010000012.1_3	CAM98448.1	0	CAM98448.1 cellulose 1,4-beta-cellobiosidase [Chaetomium thermophilum]	1110	3	Cellodextrin->Cellobiose	Chaetomium_thermophilum_dissitum_JAAFKN010000012.1_3
[03]Chaetomium_thermophilum_dissitum_JAAFKN010000012.1_3	XP_006693547.1	0	XP_006693547.1 exoglucanase-like protein [Chaetomium thermophilum var. thermophilum DSM 1495]_x0001_EGS21251.1 exoglucanase-like protein [Chaetomium thermophilum var. thermophilum DSM 1495]	1034	3	Cellodextrin->Cellobiose	Chaetomium_thermophilum_dissitum_JAAFKN010000012.1_3
[03]Chaetomium_thermophilum_dissitum_JAAFKN010000056.1_13	BAA12676.1	4.742e-66	BAA12676.1 cellulase [[Humicola] grisea var. thermoidea]	234	3	Cellodextrin->Cellobiose	Chaetomium_thermophilum_dissitum_JAAFKN010000056.1_13
[03]Chaetomium_thermophilum_dissitum_JAAFKN010000056.1_13	AQS95488.1	4.742e-66	AQS95488.1 endo-beta-1,4-glucanase [synthetic construct]	234	3	Cellodextrin->Cellobiose	Chaetomium_thermophilum_dissitum_JAAFKN010000056.1_13
[03]Chaetomium_thermophilum_dissitum_JAAFKN010000073.1_13	KXX82435.1	6.916e-41	KXX82435.1 putative endo-beta-1,4-glucanase B [Madurella mycetomatis]	156	3	Cellodextrin->Cellobiose	Chaetomium_thermophilum_dissitum_JAAFKN010000073.1_13
[03]Chaetomium_thermophilum_dissitum_JAAFKN010000095.1_2	AGY80105.1	6.179e-65	AGY80105.1 cellobiohydrolase family protein 61, partial [Chaetomium thermophilum]	225	3	Cellodextrin->Cellobiose	Chaetomium_thermophilum_dissitum_JAAFKN010000095.1_2
[03]Chaetomium_thermophilum_dissitum_JAAFKN010000102.1_11	AGY80099.1	6.913e-181	AGY80099.1 cellobiohydrolase family protein 12, partial [Chaetomium thermophilum]	570	3	Cellodextrin->Cellobiose	Chaetomium_thermophilum_dissitum_JAAFKN010000102.1_11
[03]Chaetomium_thermophilum_dissitum_JAAFKN010000102.1_14	AGY80099.1	4.619e-72	AGY80099.1 cellobiohydrolase family protein 12, partial [Chaetomium thermophilum]	249	3	Cellodextrin->Cellobiose	Chaetomium_thermophilum_dissitum_JAAFKN010000102.1_14
[03]Chaetomium_thermophilum_dissitum_JAAFKN010000117.1_6	AAY89412.2	4.934e-59	AAY89412.2 cellobiohydrolase precursor [Chaetomium thermophilum]	209	3	Cellodextrin->Cellobiose	Chaetomium_thermophilum_dissitum_JAAFKN010000117.1_6
[03]Chaetomium_thermophilum_dissitum_JAAFKN010000117.1_6	2RFW_A	2.74e-49	2RFW_A Crystal Structure of Cellobiohydrolase from Melanocarpus albomyces [Melanocarpus albomyces]_x0001_2RFW_B Crystal Structure of Cellobiohydrolase from Melanocarpus albomyces [Melanocarpus albomyces]_x0001_2RFW_C Crystal Structure of Cellobiohydrolase from Melanocarpus albomyces [Melanocarpus albomyces]_x0001_2RFW_D Crystal Structure of Cellobiohydrolase from Melanocarpus albomyces [Melanocar…	181	3	Cellodextrin->Cellobiose	Chaetomium_thermophilum_dissitum_JAAFKN010000117.1_6
[03]Chaetomium_thermophilum_dissitum_JAAFKN010000117.1_7	KAG7285649.1	4.908e-102	KAG7285649.1 Exoglucanase 1 [Staphylotrichum longicolle]	338	3	Cellodextrin->Cellobiose	Chaetomium_thermophilum_dissitum_JAAFKN010000117.1_7
[03]Chaetomium_thermophilum_dissitum_JAAFKN010000175.1_10	PHH49245.1	1.505e-163	PHH49245.1 putative beta-glucosidase M [Ceratocystis fimbriata CBS 114723]	529	3	Cellodextrin->Cellobiose	Chaetomium_thermophilum_dissitum_JAAFKN010000175.1_10
[03]Chaetomium_thermophilum_dissitum_JAAFKN010000175.1_10	KKF92335.1	3.864e-163	KKF92335.1 putative beta-glucosidase M [Ceratocystis platani]	528	3	Cellodextrin->Cellobiose	Chaetomium_thermophilum_dissitum_JAAFKN010000175.1_10
[03]Chaetomium_thermophilum_dissitum_JAAFKN010000248.1_4	KXX83415.1	1.335e-44	KXX83415.1 putative secreted beta-glucosidase adg3 [Madurella mycetomatis]	168	3	Cellodextrin->Cellobiose	Chaetomium_thermophilum_dissitum_JAAFKN010000248.1_4
[03]Chaetomium_thermophilum_dissitum_JAAFKN010000248.1_5	KXX83415.1	6.691e-124	KXX83415.1 putative secreted beta-glucosidase adg3 [Madurella mycetomatis]	410	3	Cellodextrin->Cellobiose	Chaetomium_thermophilum_dissitum_JAAFKN010000248.1_5
[03]Chaetomium_thermophilum_dissitum_JAAFKN010000259.1_22	AGY80102.1	1.399e-161	AGY80102.1 cellobiohydrolase family protein 61, partial [Chaetomium thermophilum]	514	3	Cellodextrin->Cellobiose	Chaetomium_thermophilum_dissitum_JAAFKN010000259.1_22
[03]Chaetomium_thermophilum_dissitum_JAAFKN010000360.1_12	KXX73322.1	0	KXX73322.1 putative beta-glucosidase F [Madurella mycetomatis]	1004	3	Cellodextrin->Cellobiose	Chaetomium_thermophilum_dissitum_JAAFKN010000360.1_12
[03]Chaetomium_thermophilum_dissitum_JAAFKN010000422.1_10	XP_006691566.1	1.095e-132	XP_006691566.1 beta-glucosidase-like protein [Chaetomium thermophilum var. thermophilum DSM 1495]_x0001_EGS22574.1 beta-glucosidase-like protein [Chaetomium thermophilum var. thermophilum DSM 1495]	428	3	Cellodextrin->Cellobiose	Chaetomium_thermophilum_dissitum_JAAFKN010000422.1_10
[03]Chaetomium_thermophilum_dissitum_JAAFKN010000422.1_11	XP_006691566.1	1.656e-78	XP_006691566.1 beta-glucosidase-like protein [Chaetomium thermophilum var. thermophilum DSM 1495]_x0001_EGS22574.1 beta-glucosidase-like protein [Chaetomium thermophilum var. thermophilum DSM 1495]	269	3	Cellodextrin->Cellobiose	Chaetomium_thermophilum_dissitum_JAAFKN010000422.1_11
[03]Chaetomium_thermophilum_dissitum_JAAFKN010000422.1_11	KXX80294.1	6.79e-63	KXX80294.1 putative beta-glucosidase E [Madurella mycetomatis]	224	3	Cellodextrin->Cellobiose	Chaetomium_thermophilum_dissitum_JAAFKN010000422.1_11
[03]Chaetomium_thermophilum_dissitum_JAAFKN010000422.1_12	KXX80294.1	7.659e-78	KXX80294.1 putative beta-glucosidase E [Madurella mycetomatis]	267	3	Cellodextrin->Cellobiose	Chaetomium_thermophilum_dissitum_JAAFKN010000422.1_12
[03]Chaetomium_thermophilum_dissitum_JAAFKN010000442.1_2	KXX81005.1	0	KXX81005.1 Glucan 1,3-beta-glucosidase [Madurella mycetomatis]	1304	3	Cellodextrin->Cellobiose	Chaetomium_thermophilum_dissitum_JAAFKN010000442.1_2
[03]Chaetomium_thermophilum_dissitum_JAAFKN010000450.1_2	XP_006696064.1	1.062e-89	XP_006696064.1 beta-glucosidase-like protein [Chaetomium thermophilum var. thermophilum DSM 1495]_x0001_EGS19119.1 beta-glucosidase-like protein [Chaetomium thermophilum var. thermophilum DSM 1495]	301	3	Cellodextrin->Cellobiose	Chaetomium_thermophilum_dissitum_JAAFKN010000450.1_2
[03]Chaetomium_thermophilum_dissitum_JAAFKN010000450.1_2	KFH43344.1	4.822e-52	KFH43344.1 Beta-glucosidase B-like protein [Acremonium chrysogenum ATCC 11550]	193	3	Cellodextrin->Cellobiose	Chaetomium_thermophilum_dissitum_JAAFKN010000450.1_2
[03]Chaetomium_thermophilum_dissitum_JAAFKN010000450.1_4	XP_006696064.1	8.079e-39	XP_006696064.1 beta-glucosidase-like protein [Chaetomium thermophilum var. thermophilum DSM 1495]_x0001_EGS19119.1 beta-glucosidase-like protein [Chaetomium thermophilum var. thermophilum DSM 1495]	148	3	Cellodextrin->Cellobiose	Chaetomium_thermophilum_dissitum_JAAFKN010000450.1_4
[03]Chaetomium_thermophilum_dissitum_JAAFKN010000450.1_5	XP_006696064.1	1.631e-51	XP_006696064.1 beta-glucosidase-like protein [Chaetomium thermophilum var. thermophilum DSM 1495]_x0001_EGS19119.1 beta-glucosidase-like protein [Chaetomium thermophilum var. thermophilum DSM 1495]	187	3	Cellodextrin->Cellobiose	Chaetomium_thermophilum_dissitum_JAAFKN010000450.1_5
[03]Chaetomium_thermophilum_dissitum_JAAFKN010000492.1_1	KXX80718.1	2.575e-71	KXX80718.1 putative endo-beta-1,4-glucanase D [Madurella mycetomatis]_x0001_KXX80720.1 putative endo-beta-1,4-glucanase D [Madurella mycetomatis]	247	3	Cellodextrin->Cellobiose	Chaetomium_thermophilum_dissitum_JAAFKN010000492.1_1
[03]Chaetomium_thermophilum_dissitum_JAAFKN010000496.1_16	AGY80104.1	4.61e-194	AGY80104.1 cellobiohydrolase family protein 61, partial [Chaetomium thermophilum]	611	3	Cellodextrin->Cellobiose	Chaetomium_thermophilum_dissitum_JAAFKN010000496.1_16
[03]Chaetomium_thermophilum_dissitum_JAAFKN010000563.1_7	KXX76023.1	9.43e-110	KXX76023.1 putative alpha/beta-glucosidase agdC [Madurella mycetomatis]	370	3	Cellodextrin->Cellobiose	Chaetomium_thermophilum_dissitum_JAAFKN010000563.1_7
[03]Chaetomium_thermophilum_dissitum_JAAFKN010000614.1_10	AIY53679.1	8.008e-52	AIY53679.1 cellulase [Inonotus hispidus]	189	3	Cellodextrin->Cellobiose	Chaetomium_thermophilum_dissitum_JAAFKN010000614.1_10
[03]Chaetomium_thermophilum_dissitum_JAAFKN010000636.1_6	KXX74489.1	2.043e-88	KXX74489.1 putative endo-beta-1,4-glucanase D [Madurella mycetomatis]	297	3	Cellodextrin->Cellobiose	Chaetomium_thermophilum_dissitum_JAAFKN010000636.1_6
[03]Chaetomium_thermophilum_dissitum_JAAFKN010000636.1_6	TDZ20143.1	9.01e-87	TDZ20143.1 putative endo-beta-1,4-glucanase D [Colletotrichum orbiculare MAFF 240422]	292	3	Cellodextrin->Cellobiose	Chaetomium_thermophilum_dissitum_JAAFKN010000636.1_6
[03]Chaetomium_thermophilum_dissitum_JAAFKN010000672.1_1	XP_006694548.1	3.233e-20	XP_006694548.1 sporulation-specific glucan 1,3-beta-glucosidase-like protein [Chaetomium thermophilum var. thermophilum DSM 1495]_x0001_EGS19663.1 sporulation-specific glucan 1,3-beta-glucosidase-like protein [Chaetomium thermophilum var. thermophilum DSM 1495]	93	3	Cellodextrin->Cellobiose	Chaetomium_thermophilum_dissitum_JAAFKN010000672.1_1
[03]Chaetomium_thermophilum_dissitum_JAAFKN010000672.1_1	KXX76854.1	3.504e-17	KXX76854.1 putative glucan 1,3-beta-glucosidase D [Madurella mycetomatis]	85	3	Cellodextrin->Cellobiose	Chaetomium_thermophilum_dissitum_JAAFKN010000672.1_1
[03]Chaetomium_thermophilum_dissitum_JAAFKN010000815.1_4	APD14599.1	2.604e-193	APD14599.1 cellulase, partial [[Humicola] grisea var. thermoidea]	614	3	Cellodextrin->Cellobiose	Chaetomium_thermophilum_dissitum_JAAFKN010000815.1_4
[03]Chaetomium_thermophilum_dissitum_JAAFKN010000887.1_2	KXX78784.1	4.841e-06	KXX78784.1 Glucan 1,3-beta-glucosidase [Madurella mycetomatis]	54	3	Cellodextrin->Cellobiose	Chaetomium_thermophilum_dissitum_JAAFKN010000887.1_2
[03]Chaetomium_thermophilum_dissitum_JAAFKN010000887.1_3	KXX78784.1	2.793e-06	KXX78784.1 Glucan 1,3-beta-glucosidase [Madurella mycetomatis]	57	3	Cellodextrin->Cellobiose	Chaetomium_thermophilum_dissitum_JAAFKN010000887.1_3
[03]Chaetomium_thermophilum_dissitum_JAAFKN010000887.1_4	KXX78784.1	3.79e-37	KXX78784.1 Glucan 1,3-beta-glucosidase [Madurella mycetomatis]	147	3	Cellodextrin->Cellobiose	Chaetomium_thermophilum_dissitum_JAAFKN010000887.1_4
[03]Chaetomium_thermophilum_dissitum_JAAFKN010000903.1_2	XP_006692676.1	6.708e-84	XP_006692676.1 beta-glucosidase-like protein [Chaetomium thermophilum var. thermophilum DSM 1495]_x0001_EGS20380.1 beta-glucosidase-like protein [Chaetomium thermophilum var. thermophilum DSM 1495]	282	3	Cellodextrin->Cellobiose	Chaetomium_thermophilum_dissitum_JAAFKN010000903.1_2
[03]Chaetomium_thermophilum_dissitum_JAAFKN010000903.1_2	AEJ76920.1	2.964e-82	AEJ76920.1 beta-glucosidase N276S [synthetic construct]	278	3	Cellodextrin->Cellobiose	Chaetomium_thermophilum_dissitum_JAAFKN010000903.1_2
[03]Chaetomium_thermophilum_dissitum_JAAFKN010000903.1_3	ABR57325.2	0	ABR57325.2 beta-glucosidase [Chaetomium thermophilum]	1326	3	Cellodextrin->Cellobiose	Chaetomium_thermophilum_dissitum_JAAFKN010000903.1_3
[03]Chaetomium_thermophilum_dissitum_JAAFKN010000903.1_5	XP_006692676.1	4.746e-48	XP_006692676.1 beta-glucosidase-like protein [Chaetomium thermophilum var. thermophilum DSM 1495]_x0001_EGS20380.1 beta-glucosidase-like protein [Chaetomium thermophilum var. thermophilum DSM 1495]	176	3	Cellodextrin->Cellobiose	Chaetomium_thermophilum_dissitum_JAAFKN010000903.1_5
[03]Chaetomium_thermophilum_dissitum_JAAFKN010001001.1_9	4A05_A	3.9e-80	4A05_A Structure of the catalytic core domain of the cellobiohydrolase, Cel6A, from Chaetomium thermophilum [Chaetomium thermophilum]	276	3	Cellodextrin->Cellobiose	Chaetomium_thermophilum_dissitum_JAAFKN010001001.1_9
[03]Chaetomium_thermophilum_dissitum_JAAFKN010001001.1_9	XP_006695418.1	3.9e-80	XP_006695418.1 cellulose 1,4-beta-cellobiosidase II-like protein [Chaetomium thermophilum var. thermophilum DSM 1495]_x0001_AAY88915.1 cellobiohydrolase family 6 [Chaetomium thermophilum]_x0001_EGS18473.1 cellulose 1,4-beta-cellobiosidase II-like protein [Chaetomium thermophilum var. thermophilum DSM 1495]	276	3	Cellodextrin->Cellobiose	Chaetomium_thermophilum_dissitum_JAAFKN010001001.1_9
[03]Chaetomium_thermophilum_dissitum_JAAFKN010001052.1_1	KAH7359758.1	7.579e-26	KAH7359758.1 cellobiohydrolase-like protein II precursor [Pyrenochaeta sp. MPI-SDFR-AT-0127]	110	3	Cellodextrin->Cellobiose	Chaetomium_thermophilum_dissitum_JAAFKN010001052.1_1
[03]Chaetomium_thermophilum_dissitum_JAAFKN010001052.1_2	XP_031876385.1	3.811e-10	XP_031876385.1 1,4-beta-D-glucan cellobiohydrolase [Colletotrichum fructicola]_x0001_KAF0316532.1 exoglucanase 3 precursor [Colletotrichum asianum]_x0001_KAF4475628.1 1,4-beta-D-glucan cellobiohydrolase CEL6C [Colletotrichum fructicola Nara gc5]_x0001_KAF4819036.1 1,4-beta-D-glucan cellobiohydrolase CEL6C [Colletotrichum tropicale]_x0001_KAE9566837.1 1,4-beta-D-glucan cellobiohydrolase [Colletotr…	63	3	Cellodextrin->Cellobiose	Chaetomium_thermophilum_dissitum_JAAFKN010001052.1_2
[03]Chaetomium_thermophilum_dissitum_JAAFKN010001052.1_2	XP_036581633.1	3.811e-10	XP_036581633.1 exoglucanase 3 precursor [Colletotrichum truncatum]_x0001_KAF6790076.1 exoglucanase 3 precursor [Colletotrichum truncatum]	63	3	Cellodextrin->Cellobiose	Chaetomium_thermophilum_dissitum_JAAFKN010001052.1_2
[03]Chaetomium_thermophilum_dissitum_JAAFKN010001052.1_3	XP_956581.1	2.632e-51	XP_956581.1 exoglucanase 3 [Neurospora crassa OR74A]_x0001_EAA27345.1 exoglucanase 3 [Neurospora crassa OR74A]_x0001_KHE86259.1 glycoside hydrolase family 6 protein [Neurospora crassa]	187	3	Cellodextrin->Cellobiose	Chaetomium_thermophilum_dissitum_JAAFKN010001052.1_3
[03]Chaetomium_thermophilum_dissitum_JAAFKN010001055.1_2	XP_006696797.1	0	XP_006696797.1 beta-glucosidase-like protein [Chaetomium thermophilum var. thermophilum DSM 1495]_x0001_EGS17179.1 beta-glucosidase-like protein [Chaetomium thermophilum var. thermophilum DSM 1495]	1206	3	Cellodextrin->Cellobiose	Chaetomium_thermophilum_dissitum_JAAFKN010001055.1_2
[03]Chaetomium_thermophilum_dissitum_JAAFKN010001055.1_2	KXX79649.1	0	KXX79649.1 Beta-glucosidase cel3A [Madurella mycetomatis]	1020	3	Cellodextrin->Cellobiose	Chaetomium_thermophilum_dissitum_JAAFKN010001055.1_2
[03]Chaetomium_thermophilum_dissitum_JAAFKN010001077.1_2	AGY80101.1	9.136e-58	AGY80101.1 cellobiohydrolase family protein 45, partial [Chaetomium thermophilum]	205	3	Cellodextrin->Cellobiose	Chaetomium_thermophilum_dissitum_JAAFKN010001077.1_2
[03]Chaetomium_thermophilum_dissitum_JAAFKN010001077.1_3	XP_006694935.1	3.191e-86	XP_006694935.1 cellulase-like protein [Chaetomium thermophilum var. thermophilum DSM 1495]_x0001_EGS20050.1 cellulase-like protein [Chaetomium thermophilum var. thermophilum DSM 1495]	289	3	Cellodextrin->Cellobiose	Chaetomium_thermophilum_dissitum_JAAFKN010001077.1_3
[03]Chaetomium_thermophilum_dissitum_JAAFKN010001330.1_4	KXX76988.1	7.983e-189	KXX76988.1 putative beta-glucosidase btgE [Madurella mycetomatis]_x0001_KXX78361.1 putative beta-glucosidase btgE [Madurella mycetomatis]	605	3	Cellodextrin->Cellobiose	Chaetomium_thermophilum_dissitum_JAAFKN010001330.1_4
[03]Chaetomium_thermophilum_dissitum_JAAFKN010001364.1_1	KXX80215.1	4.811e-19	KXX80215.1 putative alpha/beta-glucosidase agdC [Madurella mycetomatis]	90	3	Cellodextrin->Cellobiose	Chaetomium_thermophilum_dissitum_JAAFKN010001364.1_1
[03]Chaetomium_thermophilum_dissitum_JAAFKN010001595.1_5	XP_006695708.1	5.431e-56	XP_006695708.1 exoglucanase-like protein [Chaetomium thermophilum var. thermophilum DSM 1495]_x0001_EGS18763.1 exoglucanase-like protein [Chaetomium thermophilum var. thermophilum DSM 1495]	199	3	Cellodextrin->Cellobiose	Chaetomium_thermophilum_dissitum_JAAFKN010001595.1_5
[03]Chaetomium_thermophilum_dissitum_JAAFKN010001595.1_5	AEM27076.1	2.312e-50	AEM27076.1 cellobiohydrolase I, partial [uncultured fungus]	183	3	Cellodextrin->Cellobiose	Chaetomium_thermophilum_dissitum_JAAFKN010001595.1_5
[truncated: 35,389 more rows]

## Sheet: Table S6-interproscanannotation
Table S6 Genome annotation based on interproscan method.
[truncated: 27,176 more rows]

[truncated: 2 more sheets: Table S7-emapper annotation, Table S8-uniprot annotation]
